# Supplementary material for: Ndc80 complex, a conserved coupler for kinetochore-microtubule motility, is a sliding molecular clutch
Source: Sci Adv. 2025 Sep 3;11(36):eadx0005. doi: 10.1126/sciadv.adx0005 (PMC12407084; doi:10.1126/sciadv.adx0005)
Supplement: Supplementary file 2 — Data source file [file sciadv.adx0005_data_source_file.zip]

Archive with 1 entries (1 files):
- adx0005_data_source_file.xlsx
