# Supplementary material for: Ndc80 complex, a conserved coupler for kinetochore-microtubule motility, is a sliding molecular clutch
Source: Sci Adv. 2025 Sep 3;11(36):eadx0005. doi: 10.1126/sciadv.adx0005 (PMC12407084; doi:10.1126/sciadv.adx0005)
Supplement: Supplementary file 2 — Data source file [file sciadv.adx0005_data_source_file.zip › adx0005_data_source_file.xlsx]

## Sheet: Fig. 1D
Data	control (GFP)					Ndc80c
Axis	Time	Position	Force			Time	Position	Force
Units	s	nm	pN			s	nm	pN
	5e-06	-124.892	-3.81265			1e-05	-2.58693	19.6755
	2e-05	-125.308	-3.65414			2.5e-05	-3.47957	12.799
	3.5e-05	-129.426	-3.95502			4e-05	-3.04822	10.649
	5e-05	-131.615	-3.87882			5.5e-05	-3.95194	9.845
	6.5e-05	-133.039	-4.43875			7e-05	-4.21534	11.1575
	8e-05	-133.468	-4.37234			8.5e-05	-4.00837	11.357
	9.5e-05	-135.989	-4.35313			0.0001	-3.72356	9.93
	0.00011	-136.279	-4.30973			0.000115	-3.89963	6.9275
	0.000125	-133.826	-4.27022			0.00013	-3.77614	6.296
	0.00014	-132.754	-4.32247			0.000145	-4.35171	4.7355
	0.000155	-138.764	-3.99948			0.00016	-3.88085	2.383
	0.00017	-139.723	-3.85981			0.000175	-3.97701	-5.259
	0.000185	-136.351	-3.96934			0.00019	-3.62177	-7.032
	0.0002	-137.883	-3.8126			0.000205	-4.6102	-6.27
	0.000215	-143.924	-3.97221			0.00022	-4.46086	-7.02
	0.00023	-141.509	-4.09951			0.000235	-4.224	-14.3955
	0.000245	-147.312	-3.43563			0.00025	-3.69241	-17.0465
	0.00026	-151.194	-3.04911			0.000265	-3.93665	-26
	0.000275	-156.216	-3.79139			0.00028	-3.6341	-27.5125
	0.00029	-157.829	-3.67654			0.000295	-4.25468	-29.0045
	0.000305	-159.905	-4.18713			0.00031	-4.00814	-30.227
	0.00032	-160.43	-4.2066			0.000325	-3.76608	-36.581
	0.000335	-163.737	-4.11183			0.00034	-3.40865	-38.3705
	0.00035	-164.834	-4.08728			0.000355	-4.0076	-40.9455
	0.000365	-167.732	-4.32573			0.00037	-3.74539	-42.2555
	0.00038	-169.555	-4.16208			0.000385	-4.07024	-46.565
	0.000395	-169.264	-4.5217			0.0004	-4.04793	-46.6705
	0.00041	-169.652	-4.54922			0.000415	-3.51815	-46.384
	0.000425	-171.416	-4.32436			0.00043	-3.11093	-48.424
	0.00044	-172.211	-4.0917			0.000445	-3.15389	-53.8735
	0.000455	-173.317	-3.76307			0.00046	-2.558	-56.8655
	0.00047	-177.568	-3.40448			0.000475	-4.17068	-58.815
	0.000485	-175.054	-4.24075			0.00049	-4.14878	-58.9285
	0.0005	-173.216	-4.33504			0.000505	-4.35663	-59.033
	0.000515	-174.848	4.09945			0.00052	-4.45939	-58.525
	0.00053	-177.038	4.36255			0.000535	-4.49481	-58.5335
	0.000545	-183.054	3.97569			0.00055	-3.95109	-61.248
	0.00056	-181.26	3.68298			0.000565	-4.18305	-67.6785
	0.000575	-166.693	3.65574			0.00058	-4.35397	-66.819
	0.00059	-165.573	3.44085			0.000595	-3.61843	-70.1435
	0.000605	-161.579	3.99644			0.00061	-2.97777	-73.333
	0.00062	-159.208	3.78531			0.000625	-2.45517	-81.2955
	0.000635	-152.408	3.8471			0.00064	-2.06153	-83.2585
	0.00065	-152.164	3.75216			0.000655	-2.75692	-85.0385
	0.000665	-148.016	3.90902			0.00067	-2.24346	-87.62
	0.00068	-145.453	3.66894			0.000685	-4.01734	-87.966
	0.000695	-139.279	3.76513			0.0007	-4.07131	-87.695
	0.00071	-137.883	3.48305			0.000715	-3.58661	-90.727
	0.000725	-135.627	4.42403			0.00073	-3.45893	-91.356
	0.00074	-132.469	4.16591			0.000745	-3.22632	-92.9595
	0.000755	-125.1	4.20343			0.00076	-2.93638	-94.4095
	0.00077	-124.408	4.24973			0.000775	-3.1093	-99.1115
	0.000785	-117.632	3.52846			0.00079	-2.85323	-100.387
	0.0008	-113.174	3.13252			0.000805	-2.94319	-106.228
	0.000815	-109.889	3.7355			0.00082	-2.81594	-106.872
	0.00083	-110.558	3.77296			0.000835	-3.36325	-110.704
	0.000845	-106.49	3.6581			0.00085	-2.67817	-114.128
	0.00086	-104.83	3.49315			0.000865	-3.75149	-120.54
	0.000875	-103.77	3.73385			0.00088	-3.61716	-121.204
	0.00089	-102.513	3.45091			0.000895	-3.33899	-124.891
	0.000905	-99.152	4.34009			0.00091	-2.95831	-126.789
	0.00092	-99.152	4.33642			0.000925	-3.64188	-132.514
	0.000935	-95.415	4.19291			0.00094	-3.39011	-133.789
	0.00095	-93.783	3.9407			0.000955	-4.58428	-137.025
	0.000965	-86.587	4.26945			0.00097	-4.81384	-135.869
	0.00098	-83.888	4.10027			0.000985	-4.04944	-140.149
	0.000995	-80.694	4.07528			0.001	-3.68465	-141.969
	0.00101	-78.344	3.88676			0.00102	-4.22692	-143.251
	0.00103	-75.69	4.13382			0.00103	-4.05783	-144.115
	0.00104	-72.866	3.92983			0.00104	-4.29918	-151.119
	0.00106	-69.565	3.96229			0.00106	-3.721	-153.983
	0.00107	-65.617	3.53417			0.00108	-3.00615	-156.185
	0.00109	-56.719	4.05264			0.00109	-2.28839	-159.784
	0.0011	-54.755	3.82154			0.00111	-3.34939	-168.995
	0.00111	-48.356	4.13518			0.00112	-3.23403	-169.567
	0.00113	-48.996	4.17102			0.00113	-3.46697	-168.061
	0.00114	-50.864	4.39024			0.00115	-3.15499	-169.633
	0.00116	-48.763	4.25276			0.00117	-3.90125	-176.304
	0.00117	-42.831	3.99254			0.00118	-3.71463	-177.246
	0.00119	-42.205	3.83393			0.0012	5.18218	-179.608
	0.00121	-39.034	4.19884			0.00121	6.08321	-184.143
	0.00122	-36.788	3.98936			0.00122	6.44101	-192.87
	0.00124	-28.825	3.81439			0.00124	6.11397	-191.236
	0.00125	-27.46	3.68044			0.00126	5.39803	-184.863
	0.00127	-27.678	3.96232			0.00127	5.16393	-183.689
	0.00128	-27.569	3.82986			0.00128	5.00398	-180.236
	0.0013	-20.261	3.99073			0.0013	4.66613	-178.554
	0.00131	-17.149	3.7387			0.00131	5.03335	-173.308
	0.00133	-14.314	3.92384			0.00133	4.4309	-170.278
	0.00134	-13.726	3.93158			0.00135	5.028	-166.656
	0.00135	-8.71	3.40083			0.00136	5.04713	-166.783
	0.00137	-7.803	3.29393			0.00137	6.58098	-168.355
	0.00138	-7.216	3.61272			0.00139	6.54817	-168.188
	0.0014	-7.109	3.54814			0.00141	5.8717	-163.46
	0.00141	0.98	3.4163			0.00142	5.49237	-161.558
	0.00143	1.95	3.29134			0.00144	5.41367	-154.335
	0.00144	1.357	3.6641			0.00145	5.22847	-153.4
	0.00146	1.788	3.63078			0.00146	5.36024	-153.347
	0.00148	7.535	3.4713			0.00148	5.52012	-154.161
	0.00149	8.791	3.33093			0.0015	5.33006	-149.575
	0.00151	5.304	3.90893			0.00151	5.02617	-148.052
	0.00152	5.847	3.81766			0.00153	4.49004	-141.614
	0.00154	4.978	4.0586			0.00154	3.8667	-138.481
	0.00155	6.445	3.90349			0.00155	3.70491	-134.019
	0.00157	14.751	3.755			0.00157	3.56549	-133.32
	0.00158	17.49	3.56209			0.00159	3.65076	-131.53
	0.0016	23.959	3.49597			0.0016	3.44737	-130.507
	0.00161	28.063	3.21128			0.00162	3.26481	-123.507
	0.00162	29.055	3.47549			0.00163	2.83214	-121.357
	0.00164	28.763	3.36618			0.00164	5.15832	-123.457
	0.00165	35.079	3.59757			0.00166	5.19037	-123.605
	0.00167	40.137	3.22781			0.00168	5.02331	-123.864
	0.00168	46.086	3.40502			0.00169	4.98953	-123.715
	0.0017	48.448	3.26967			0.0017	5.41261	-115.298
	0.00172	51.644	3.21942			0.00172	5.53989	-115.924
	0.00173	53.917	3.07653			0.00174	4.34816	-112.842
	0.00175	52.715	3.2977			0.00175	3.62606	-109.213
	0.00176	51.455	3.29277			0.00177	3.92577	-105.742
	0.00178	54.551	3.47349			0.00178	3.91008	-105.659
	0.00179	55.759	3.33585			0.00179	3.91994	-105.099
	0.00181	62.5	3.30615			0.00181	3.64735	-103.725
	0.00182	63.472	3.18081			0.00183	3.72811	-100.612
	0.00184	67.444	3.2591			0.00184	3.48852	-99.432
	0.00185	70.395	3.05205			0.00186	5.11128	-100.225
	0.00187	74.354	3.04244			0.00187	5.03791	-99.846
	0.00188	78.005	2.76638			0.00188	4.40385	-98.8705
	0.00189	80.873	3.05628			0.0019	3.99181	-96.8125
	0.00191	79.805	3.05658			0.00192	4.40458	-91.7085
	0.00192	77.406	3.59315			0.00193	4.21821	-90.768
	0.00194	79.671	3.41301			0.00195	4.01769	-90.8005
	0.00195	86.914	3.2287			0.00196	3.52342	-88.316
	0.00197	87.724	3.09613			0.00197	3.4856	-81.767
	0.00199	89.818	3.33092			0.00199	3.33925	-81.0425
	0.002	91.308	3.07997			0.00201	3.94992	-78.8
	0.00202	92.189	3.83539			0.00202	3.42679	-76.177
	0.00203	92.732	3.7182			0.00203	3.63839	-70.8665
	0.00205	99.832	3.73512			0.00205	3.40614	-69.7235
	0.00206	100.656	3.68201			0.00206	5.12541	-72.41
	0.00208	107.436	3.35304			0.00208	4.92989	-71.4285
	0.00209	108.902	3.12682			0.0021	4.52271	-64.623
	0.00211	113.335	3.57619			0.00211	4.13909	-62.712
	0.00212	114.399	3.57299			0.00212	5.43667	-61.95
	0.00213	116.467	3.26371			0.00214	5.48193	-62.1815
	0.00215	117.041	3.23157			0.00216	5.13121	-58.73
	0.00216	115.467	3.41994			0.00217	4.82959	-57.2125
	0.00218	115.039	3.33029			0.00219	4.74653	-53.9615
	0.00219	116.467	3.77274			0.0022	4.34053	-51.937
	0.00221	118.552	3.68794			0.00221	4.7844	-47.7695
	0.00222	119.565	3.52203			0.00223	4.54762	-46.5815
	0.00224	119.71	3.38534			0.00225	4.63774	-40.8595
	0.00226	128.074	3.53189			0.00226	4.41769	-39.7645
	0.00227	130.748	3.27383			0.00228	5.0946	-38.095
	0.00229	131.056	3.80539			0.00229	4.97556	-37.491
	0.0023	130.286	3.73911			0.0023	4.19706	-32.3445
	0.00232	129.826	4.35698			0.00232	3.70837	-29.9075
	0.00233	130.209	4.26209			0.00234	4.39364	-22.8875
	0.00235	132.297	4.48073			0.00235	4.24113	-22.1285
	0.00236	133.942	4.32209			0.00237	4.24214	-18.0575
	0.00238	140.823	4.27988			0.00238	3.82769	-15.9875
	0.00239	142.927	4.05346			0.00239	4.50524	-13.9665
	0.0024	150.318	4.20758			0.00241	3.88038	-10.824
	0.00242	150.867	4.00857			0.00243	3.90053	-5.6245
	0.00243	154.806	4.57826			0.00244	3.49891	-3.625
	0.00245	157.628	4.32616			0.00245	4.14306	3.3385
	0.00246	165.801	4.43278			0.00247	3.83169	4.9075
	0.00248	167.775	4.25717			0.00249	4.26586	6.6115
	0.0025	170.824	4.45656			0.0025	4.1924	6.9825
	0.00251	169.569	4.35501			0.00252	3.80256	12.6645
	0.00253	175.549	-4.81204			0.00253	3.43334	14.5185
	0.00254	178.764	-4.97502			0.00254	3.78574	18.411
	0.00256	180.289	-4.03067			0.00256	3.71326	18.7655
	0.00257	179.143	-3.92043			0.00258	4.13598	20.359
	0.00259	169.23	-3.68243			0.00259	3.85191	21.78
	0.0026	166.236	-3.42707			0.00261	3.98718	24.7575
	0.00262	162.711	-4.0435			0.00262	3.68367	26.286
	0.00263	159.829	-3.88605			0.00263	3.18045	31.815
	0.00265	159.223	-4.19027			0.00265	2.41579	35.636
	0.00266	156.645	-3.96377			0.00267	3.90456	38.632
	0.00267	156.06	-4.05335			0.00268	3.9506	38.4105
	0.00269	151.79	-3.7146			0.0027	3.31021	39.231
	0.0027	146.292	-4.66437			0.00271	3.40545	38.7485
	0.00272	146.731	-4.7158			0.00272	3.11048	40.0595
	0.00273	144.898	-4.33643			0.00274	3.12635	39.9705
	0.00275	143.694	-4.08913			0.00276	4.30455	38.101
	0.00277	135.607	-4.1183			0.00277	4.16499	38.7925
	0.00278	132.219	-3.76257			0.00278	4.93903	38.1855
	0.0028	125.444	-4.25083			0.0028	4.8978	38.3915
	0.00281	123.219	-4.07871			0.00282	4.4999	40.489
	0.00283	120.436	-4.49765			0.00283	4.23747	41.8055
	0.00284	121.311	-4.48488			0.00285	3.48092	48.5605
	0.00286	111.78	-4.17152			0.00286	3.51808	48.3765
	0.00287	106.67	-3.82391			0.00287	3.79856	50.289
	0.00289	95.795	-4.48821			0.00289	3.5764	51.3915
	0.0029	93.276	-4.19394			0.00291	3.78351	53.2155
	0.00292	96.341	-4.77469			0.00292	3.51356	54.5465
	0.00293	95.181	-4.61728			0.00294	4.38538	59.47
	0.00294	90.089	-4.10391			0.00295	4.19954	60.401
	0.00296	86.78	-3.71989			0.00296	4.28722	63.2435
	0.00297	77.672	-4.22177			0.00298	4.01318	64.626
	0.00299	77.206	-4.0962			0.003	3.54428	69.1105
	0.003	73.824	-4.23944			0.00301	3.05945	71.543
	0.00302	72.437	-4.121			0.00303	3.93753	72.3585
	0.00304	66.987	-4.2129			0.00304	3.79254	73.09
	0.00305	65.226	-3.96023			0.00305	3.34135	78.4485
	0.00307	62.5	-4.17245			0.00307	3.07397	79.7795
	0.00308	62.63	-4.14663			0.00309	3.87706	79.843
	0.0031	63.602	-3.88105			0.0031	3.92156	79.619
	0.00311	61.337	-3.62278			0.00311	3.59034	83.289
	0.00313	58.635	-3.66812			0.00313	3.08814	85.7855
	0.00314	56.396	-3.40342			0.00314	4.5012	92.6645
	0.00316	53.601	-3.39337			0.00316	4.0374	94.98
	0.00317	48.136	-2.98224			0.00318	4.91595	96.55
	0.00318	45.097	-3.92835			0.00319	4.72437	97.531
	0.0032	44.788	-3.93			0.0032	3.3955	104.804
	0.00321	38.682	-3.90584			0.00322	3.11674	106.184
	0.00323	36.035	-3.71975			0.00324	4.26159	111.775
	0.00324	33.175	-4.09774			0.00325	4.0174	112.996
	0.00326	32.997	-4.0098			0.00327	4.33594	116.275
	0.00327	30.108	-3.66729			0.00328	4.06488	117.627
	0.00329	29.464	-3.54202			0.00329	4.44533	120.771
	0.00331	24.821	-3.80152			0.00331	4.26936	121.65
	0.00332	23.386	-3.715			0.00333	4.51165	127.222
	0.00334	18.671	-3.90017			0.00334	4.35403	128.002
	0.00335	17.77	-3.66649			0.00336	5.0194	130.686
	0.00337	17.77	-3.24585			0.00337	4.96207	130.958
	0.00338	15.308	-3.07153			0.00338	4.5625	137.073
	0.0034	4.111	-3.67366			0.0034	4.361	138.073
	0.00341	2.813	-3.50064			0.00342	4.38905	143.076
	0.00343	1.734	-3.71097			0.00343	3.68729	146.601
	0.00344	-0.902	-3.52075			0.00345	4.43333	152.226
	0.00345	-6.735	-3.83879			0.00346	4.41182	152.32
	0.00347	-7.162	-3.69241			0.00347	4.91127	153.458
	0.00348	-9.084	-3.4155			0.00349	4.57608	155.146
	0.0035	-10.898	-3.20532			0.00351	3.9166	161.494
	0.00351	-15.169	-3.54531			0.00352	3.63208	162.94
	0.00353	-18.328	-3.23751			0.00353	3.21119	164.696
	0.00355	-18.167	-3.6645			0.00355	3.26637	164.405
	0.00356	-18.435	-3.60218			0.00357	3.45114	168.516
	0.00358	-24.254	-3.45007			0.00358	3.10677	170.236
	0.00359	-25.338	-3.1975			0.0036	3.99006	171.923
	0.00361	-27.514	-2.98104			0.00361	3.72724	173.236
	0.00362	-28.278	-2.81298			0.00362	4.01098	175.71
	0.00364	-38.022	-2.48348			0.00364	4.25914	174.462
	0.00365	-41.636	-2.21651			0.00366	-4.93469	179.555
	0.00367	-48.938	-3.14343			0.00367	-5.31992	181.477
	0.00368	-49.462	-3.1413			0.00369	-4.69761	185.875
	0.0037	-44.547	-3.65473			0.0037	-4.47513	184.765
	0.00371	-45.754	-3.53022			0.00371	-3.79396	177.286
	0.00372	-52.803	-3.34656			0.00373	-3.21667	174.395
	0.00374	-56.182	-3.05495			0.00375	-4.03618	168.507
	0.00375	-60.261	-3.41649			0.00376	-3.70246	166.837
	0.00377	-60.503	-3.2668			0.00378	-4.6809	165.862
	0.00378	-60.443	-3.17681			0.00379	-4.60555	165.488
	0.0038	-60.987	-3.18868			0.0038	-4.42671	165.777
	0.00382	-71.305	-3.33692			0.00382	-4.48996	166.107
	0.00383	-74.182	-3.09075			0.00384	-3.48028	169.221
	0.00385	-83.568	-3.77413			0.00385	-3.27109	168.186
	0.00386	-86.587	-3.58352			0.00386	-3.01016	162.871
	0.00388	-90.79	-4.29464			0.00388	-2.79627	161.784
	0.00389	-92.024	-4.0091			0.00389	-4.26272	160.518
	0.00391	-95.219	-3.89199			0.00391	-4.24315	160.435
	0.00392	-95.611	-3.76679			0.00393	-4.04547	161.024
	0.00394	-96.265	-3.55666			0.00394	-4.23738	161.975
	0.00395	-99.283	-3.36157			0.00395	-4.05964	162.938
	0.00396	-106.224	-4.05334			0.00397	-3.47212	159.99
	0.00398	-108.087	-3.93411			0.00399	-4.79895	155.991
	0.00399	-114.656	-4.23546			0.004	-4.82211	156.088
	0.00401	-117.022	-3.94912			0.00402	-6.14089	153.064
	0.00402	-123.718	-4.14975			0.00403	-5.74431	151.084
	0.00404	-124.961	-4.01534			0.00404	-6.1841	148.18
	0.00405	-129.144	-4.16941			0.00406	-6.32346	148.887
	0.00407	-130.695	-3.97471			0.00408	-5.27632	149.877
	0.00409	-137.444	-4.13579			0.00409	-4.94465	148.23
	0.0041	-138.616	-3.90249			0.00411	-3.94856	140.345
	0.00412	-139.132	-3.80384			0.00412	-3.28509	137.025
	0.00413	-141.135	-3.65608			0.00413	-4.91202	134.423
	0.00415	-143.924	-3.91205			0.00415	-4.91626	134.436
	0.00416	-143.772	-3.77698			0.00417	-5.33508	135.739
	0.00418	-148.095	-3.09686			0.00418	-5.51392	136.638
	0.00419	-149.833	-2.83446			0.0042	-4.56816	135.381
	0.00421	-155.88	-3.35672			0.00421	-4.34959	134.303
	0.00422	-156.385	-3.34091			0.00422	-3.91881	136.071
	0.00423	-159.121	-3.42594			0.00424	-4.00249	136.482
	0.00425	-161.579	-3.18748			0.00426	-3.78043	136.444
	0.00426	-169.361	-3.21127			0.00427	-3.30998	134.097
	0.00428	-172.511	-2.88573			0.00428	-3.22136	127.983
	0.00429	-179.611	-3.45931			0.0043	-3.04711	127.098
	0.00431	-180.157	-3.33834			0.00432	-4.25478	129.605
	0.00433	-182.941	3.81392			0.00433	-4.09985	128.833
	0.00434	-185.935	4.10411			0.00435	-3.91307	125.324
	0.00436	-187.235	3.61878			0.00436	-3.81985	124.847
	0.00437	-185.468	3.56362			0.00437	-4.78002	124.141
	0.00439	-177.355	2.91617			0.00439	-4.88264	124.659
	0.0044	-172.311	2.50556			0.00441	-4.27331	124.284
	0.00442	-167.447	2.85156			0.00442	-4.03139	123.079
	0.00443	-168.687	2.9682			0.00444	-4.18107	118.754
	0.00445	-169.749	2.69739			0.00445	-3.76222	116.636
	0.00446	-169.168	2.42747			0.00446	-5.23778	111.266
	0.00448	-162.832	3.02355			0.00448	-4.9811	109.993
	0.00449	-160.255	2.8307			0.0045	-5.1265	112.52
	0.0045	-158.603	2.99169			0.00451	-5.46563	114.24
	0.00452	-158.948	2.93271			0.00453	-3.58684	110.417
	0.00453	-155.21	3.1085			0.00454	-3.48913	109.915
	0.00455	-153.389	3.01521			0.00455	-4.05006	104.934
	0.00456	-148.724	2.70729			0.00457	-3.84214	103.907
	0.00458	-147.001	2.60653			0.00459	-3.90118	101.62
	0.0046	-144.534	2.50913			0.0046	-3.23962	98.3145
	0.00461	-143.165	2.26712			0.00461	-3.72711	91.385
	0.00463	-144.152	3.04369			0.00463	-3.42992	89.8935
	0.00464	-144.84	3.05738			0.00465	-4.03204	90.5115
	0.00466	-145.3	3.26207			0.00466	-3.60898	88.3835
	0.00467	-143.014	3.14237			0.00468	-4.62918	88.699
	0.00469	-141.135	2.94258			0.00469	-4.39637	87.5145
	0.0047	-140.614	2.88845			0.0047	-4.88463	82.973
	0.00472	-133.039	2.60767			0.00472	-4.60871	81.599
	0.00473	-132.042	2.55184			0.00474	-4.75718	78.603
	0.00474	-128.513	2.42137			0.00475	-4.46671	77.1485
	0.00476	-128.583	2.36394			0.00477	-4.31977	73.447
	0.00477	-125.654	2.46767			0.00478	-3.77426	70.7335
	0.00479	-123.373	2.18328			0.00479	-3.76458	66.5155
	0.0048	-121.793	2.8952			0.00481	-3.43858	64.8575
	0.00482	-122.273	2.95383			0.00483	-4.94022	62.7105
	0.00483	-124.754	2.91564			0.00484	-4.54979	60.7715
	0.00485	-124.339	2.74131			0.00486	-4.31927	56.45
	0.00487	-118.379	3.10377			0.00487	-4.20526	55.8795
	0.00488	-115.128	2.88651			0.00488	-4.50823	55.087
	0.0049	-113.174	3.20902			0.0049	-4.31571	54.1245
	0.00491	-113.107	3.32234			0.00492	-4.71619	50.9685
	0.00493	-109.288	2.73074			0.00493	-4.32952	49.0405
	0.00494	-109.021	2.74706			0.00494	-4.04581	42.6905
	0.00496	-113.04	2.83369			0.00496	-3.57173	40.314
	0.00497	-112.771	2.74059			0.00497	-4.95013	41.358
	0.00499	-110.893	2.88292			0.00499	-5.21216	42.6635
	0.005	-109.088	2.57664			0.00501	-4.11911	36.4095
	0.00501	-104.631	3.18343			0.00502	-3.45632	33.107
	0.00503	-104.83	3.18301			0.00503	-4.30009	32.2785
	0.00504	-102.91	3.2171			0.00505	-4.30036	32.263
	0.00506	-103.241	3.15949			0.00507	-4.67759	27.056
	0.00507	-99.612	3.40866			0.00508	-4.33009	25.3265
	0.00509	-98.955	3.38698			0.0051	-4.84136	28.077
	0.0051	-93.978	3.11352			0.00511	-4.94083	28.575
	0.00512	-90.531	2.8565			0.00512	-4.43191	25.651
	0.00514	-87.425	2.89076			0.00514	-3.94369	23.2035
	0.00515	-85.365	2.83621			0.00516	-5.21788	22.5815
	0.00517	-79.358	2.30614			0.00517	-5.10501	22.0325
	0.00518	-80.758	2.29835			0.00519	-3.63195	14.617
	0.0052	-82.033	2.89432			0.0052	-2.95317	11.2195
	0.00521	-82.161	2.77972			0.00521	-4.53826	11.797
	0.00523	-81.14	3.2373			0.00523	-4.70207	12.6165
	0.00524	-79.485	2.95746			0.00525	-4.1145	11.6215
	0.00526	-75.942	3.56098			0.00526	-3.83965	10.2505
	0.00527	-74.998	3.38656			0.00528	-3.82846	9.325
	0.00528	-71.742	3.81968			0.00529	-3.49241	7.6455
	0.0053	-68.388	3.51192			0.0053	-3.82949	3.2135
	0.00531	-64.331	3.81132			0.00532	-3.60534	2.0885
	0.00533	-61.471	3.52016			0.00534	-3.56043	-2.365
	0.00534	-54.874	3.68858			0.00535	-3.09404	-4.693
	0.00536	-54.044	3.54301			0.00536	-2.93918	-10.654
	0.00538	-54.044	3.96502			0.00538	-2.58823	-12.392
	0.00539	-52.98	3.89869			0.0054	-2.49237	-14.286
	0.00541	-46.446	3.59856			0.00541	-2.22925	-15.598
	0.00542	-44.777	3.31934			0.00543	-2.77929	-18.45
	0.00544	-38.584	3.7805			0.00544	-2.62257	-19.238
	0.00545	-37.909	3.60657			0.00545	-3.11059	-20.774
	0.00547	-33.006	3.9584			0.00547	-3.16198	-20.5215
	0.00548	-30.69	3.8158			0.00549	-3.18181	-21.929
	0.0055	-26.751	3.6547			0.0055	-2.71526	-24.262
	0.00551	-25.284	3.53086			0.00552	-3.15904	-30.2005
	0.00553	-22.632	3.66323			0.00553	-2.62931	-32.8525
	0.00554	-21.284	3.57505			0.00554	-3.67777	-35.8405
	0.00555	-13.726	3.30982			0.00556	-3.60742	-36.1765
	0.00557	-10.417	3.05831			0.00558	-2.55428	-40.8925
	0.00558	-7.429	3.31858			0.00559	-2.36934	-41.828
	0.0056	-8.817	3.36829			0.00561	-3.30257	-43.1145
	0.00561	-8.23	3.5532			0.00562	-3.31363	-43.073
	0.00563	-7.803	3.55747			0.00563	-3.95006	-45.1385
	0.00565	-5.186	3.26321			0.00565	-3.48455	-47.4615
	0.00566	-3.528	2.9826			0.00567	-4.21998	-51.929
	0.00568	-3.528	3.84564			0.00568	-4.30651	-51.492
	0.00569	-5.133	3.92634			0.00569	-4.07513	-53.454
	0.00571	-1.331	3.77351			0.00571	-3.71891	-55.24
	0.00572	0.872	3.65624			0.00572	-4.11081	-58.222
	0.00574	8.682	3.21638			0.00574	-3.41253	-61.714
	0.00575	9.778	3.02686			0.00576	-4.39969	-68.037
	0.00577	8.956	3.70996			0.00577	-4.43675	-67.8595
	0.00578	10.162	3.51477			0.00578	-4.60993	-66.813
	0.00579	13.196	3.92909			0.0058	-4.13991	-69.1675
	0.00581	13.75	3.87371			0.00582	-4.55519	-74.071
	0.00582	10.877	4.13141			0.00583	-4.25219	-75.5695
	0.00584	11.428	4.09142			0.00585	-2.52701	-86.006
	0.00585	12.255	3.94341			0.00586	-1.79364	-89.6815
	0.00587	12.919	3.8424			0.00587	-3.59245	-92.127
	0.00588	24.361	3.44195			0.00589	-3.60267	-92.088
	0.0059	29.23	3.12057			0.00591	-4.31627	-91.545
	0.00592	32.938	3.14766			0.00592	-4.00325	-93.107
	0.00593	31.579	3.14142			0.00594	-3.921	-99.5375
	0.00595	34.423	3.49977			0.00595	-3.64785	-100.885
	0.00596	35.258	3.50523			0.00596	-3.38779	-101.366
	0.00598	37.356	3.32671			0.00598	-3.23008	-102.162
	0.00599	38.139	3.28594			0.006	-3.8274	-105.82
	0.00601	38.743	3.29213			0.00601	-3.78632	-106.022
	0.00602	38.32	3.22326			0.00603	-3.59838	-107.845
	0.00604	44.172	3.29655			0.00604	-3.34673	-109.114
	0.00605	47.575	2.97541			0.00605	-4.01833	-115.504
	0.00606	50.638	3.46359			0.00607	-3.65365	-117.306
	0.00608	50.826	3.36104			0.00609	-2.82477	-123.734
	0.00609	55.441	3.60338			0.0061	-2.56158	-125.059
	0.00611	57.226	3.37803			0.00611	-3.32813	-124.389
	0.00612	56.332	4.0969			0.00613	-3.2517	-124.767
	0.00614	58.57	3.92265			0.00615	-2.67702	-129.405
	0.00616	64.381	3.89221			0.00616	-2.675	-129.42
	0.00617	65.878	3.7654			0.00618	-2.58005	-129.625
	0.00619	72.041	3.69785			0.00619	-1.96333	-132.716
	0.0062	73.163	3.50202			0.0062	-2.59994	-138.635
	0.00622	73.824	4.02152			0.00622	-1.88265	-142.215
	0.00623	74.354	3.94789			0.00624	-2.43	-145.224
	0.00625	80.205	3.88937			0.00625	-2.38453	-145.463
	0.00626	80.873	3.82151			0.00627	-2.24564	-148.786
	0.00628	81.208	3.91581			0.00628	-2.01992	-149.905
	0.00629	81.074	3.90641			0.00629	-1.61603	-150.222
	0.00631	84.156	3.77868			0.00631	-1.64169	-150.11
	0.00632	88.736	3.32645			0.00633	-1.8395	-153.558
	0.00633	97.024	3.70739			0.00634	-1.09623	-157.256
	0.00635	97.229	3.61923			0.00636	-1.99372	-157.368
	0.00636	97.161	4.01855			0.00637	-1.97156	-157.484
	0.00638	96.819	4.04818			0.00638	-1.9999	-159.042
	0.00639	94.296	4.07985			0.0064	-1.93645	-159.383
	0.00641	94.568	3.90332			0.00642	-2.66903	-162.091
	0.00643	93.072	4.70331			0.00643	-2.28463	-164.011
	0.00644	94.637	4.56248			0.00644	-2.57506	-165.39
	0.00646	102.584	4.44674			0.00646	-2.41861	-166.165
	0.00647	104.311	4.30008			0.00648	-2.63917	-167.818
	0.00649	109.812	4.24637			0.00649	-2.8149	-166.936
	0.0065	110.303	4.12945			0.00651	-3.04974	-166.031
	0.00652	119.42	3.95609			0.00652	-3.19195	-165.31
	0.00653	123.145	3.62869			0.00653	-2.08313	-170.498
	0.00655	126.942	3.97241			0.00655	-1.76688	-172.091
	0.00656	125.444	3.87022			0.00657	-2.99936	-172.925
	0.00657	128.833	4.59678			0.00658	-2.59688	-174.934
	0.00659	131.056	4.40204			0.0066	-2.21836	-180.529
	0.0066	131.056	4.69348			0.00661	-2.24872	-180.387
	0.00662	131.83	4.67589			0.00662	-2.2293	-183.744
	0.00663	134.891	4.41587			0.00664	-1.75789	-186.097
	0.00665	136.81	4.23799			0.00666	2.60442	-189.062
	0.00666	140.076	4.50146			0.00667	2.87892	-190.427
	0.00668	140.242	4.38686			0.00669	2.34666	-188.599
	0.0067	139.91	4.90608			0.0067	1.84334	-186.08
	0.00671	138.432	4.97745			0.00671	1.93813	-183.06
	0.00673	145.767	4.61474			0.00673	1.61783	-181.461
	0.00674	146.467	4.57932			0.00675	2.26142	-179.911
	0.00676	148.688	4.51498			0.00676	1.81479	-177.679
	0.00677	151.512	4.30316			0.00677	2.90474	-175.282
	0.00679	154.615	4.43889			0.00679	3.77829	-179.685
	0.0068	158.223	4.02246			0.0068	3.84603	-181.199
	0.00682	161.671	4.64371			0.00682	3.36478	-178.788
	0.00683	162.502	4.43982			0.00684	3.65305	-176.746
	0.00684	169.117	4.77196			0.00685	4.0158	-178.558
	0.00686	172.918	4.56326			0.00686	3.3767	-181.048
	0.00687	174.583	-4.20847			0.00688	2.83524	-178.345
	0.00689	175.792	-4.21866			0.0069	3.82954	-174.65
	0.0069	183.554	-3.91773			0.00691	3.65618	-173.786
	0.00692	182.76	-3.84853			0.00693	4.36202	-173.624
	0.00694	177.018	-3.70912			0.00694	4.00955	-171.847
	0.00695	173.747	-3.57465			0.00695	4.13697	-172.034
	0.00697	166.018	-4.02726			0.00697	4.23091	-172.512
	0.00698	162.19	-3.65429			0.00699	3.74186	-173.462
	0.007	154.233	-4.23596			0.007	3.62685	-172.876
	0.00701	152.816	-4.14883			0.00702	2.35552	-165.19
	0.00703	156.939	-4.86709			0.00703	1.71779	-162.012
	0.00704	157.925	-4.94591			0.00704	3.03329	-157.256
	0.00706	152.348	-4.35829			0.00706	3.23947	-158.299
	0.00707	150.318	-4.02543			0.00708	3.33791	-157.649
	0.00709	140.491	-3.90767			0.00709	2.9216	-155.564
	0.0071	138.024	-3.62804			0.00711	2.50184	-148.207
	0.00711	138.595	-3.92708			0.00712	2.63645	-148.889
	0.00713	136.327	-3.79268			0.00713	3.1448	-150.929
	0.00714	137.213	-4.33657			0.00715	3.01528	-150.286
	0.00716	138.35	-4.39652			0.00717	3.37683	-145.469
	0.00717	135.368	-4.00234			0.00718	3.25609	-144.868
	0.00719	134.415	-3.81662			0.00719	3.76534	-146.077
	0.00721	130.825	-3.92902			0.00721	3.52358	-144.86
	0.00722	130.133	-3.68631			0.00723	2.87836	-138.264
	0.00724	119.42	-3.71027			0.00724	2.45257	-136.133
	0.00725	118.263	-3.79355			0.00726	2.99032	-129.102
	0.00727	124.402	-4.29695			0.00727	2.76252	-127.966
	0.00728	124.997	-4.26142			0.00728	3.24148	-126.021
	0.0073	117.975	-3.66456			0.0073	2.83474	-123.99
	0.00731	115.538	-3.47431			0.00732	3.79182	-124.963
	0.00733	111.921	-3.62099			0.00733	3.82736	-125.143
	0.00734	108.902	-3.26039			0.00735	4.03118	-124.329
	0.00736	103.965	-3.86552			0.00736	4.21209	-125.23
	0.00737	102.86	-3.67674			0.00737	3.45235	-123.101
	0.00738	98.324	-3.85462			0.00739	3.05273	-121.113
	0.0074	98.324	-3.79868			0.00741	4.33399	-116.757
	0.00741	99.009	-3.70581			0.00742	4.10536	-115.612
	0.00743	99.214	-3.64083			0.00744	4.19468	-112.677
	0.00744	97.024	-3.66077			0.00745	3.93693	-111.379
	0.00746	95.113	-3.57465			0.00746	3.45097	-107.074
	0.00748	86.78	-3.79081			0.00748	3.20712	-105.862
	0.00749	85.433	-3.59469			0.0075	3.74102	-101.802
	0.00751	81.208	-3.78731			0.00751	3.69591	-101.564
	0.00752	79.604	-3.58181			0.00752	3.19073	-100.89
	0.00754	72.701	-3.87665			0.00754	2.9442	-99.657
	0.00755	71.448	-3.79633			0.00755	3.2405	-100.147
	0.00757	68.754	-4.05672			0.00757	3.46923	-101.296
	0.00758	68.819	-3.89275			0.00759	2.97155	-97.129
	0.0076	64.836	-3.59038			0.0076	2.75932	-96.066
	0.00761	61.272	-3.2592			0.00761	3.61101	-97.595
	0.00762	53.094	-3.76354			0.00763	3.84018	-98.742
	0.00764	51.266	-3.7196			0.00765	2.50863	-92.939
	0.00765	51.14	-4.47311			0.00766	2.35984	-92.1955
	0.00767	48.697	-4.26432			0.00768	3.38613	-90.9175
	0.00768	47.078	-4.40347			0.00769	3.10332	-89.519
	0.0077	46.644	-4.37598			0.0077	4.11918	-85.302
	0.00771	50.889	-4.14731			0.00772	4.05706	-84.996
	0.00773	50.512	-4.03304			0.00774	4.61886	-82.792
	0.00775	44.788	-3.81983			0.00775	4.26707	-81.0275
	0.00776	42.637	-3.62631			0.00777	3.56849	-74.729
	0.00778	36.155	-3.96451			0.00778	3.3283	-73.5205
	0.00779	33.768	-3.70842			0.00779	3.9899	-72.176
	0.00781	33.353	-4.12093			0.00781	4.21522	-73.3125
	0.00782	34.125	-4.06157			0.00783	3.84256	-71.3485
	0.00784	31.461	-3.52014			0.00784	3.11059	-67.672
	0.00785	28.063	-3.13021			0.00786	2.97876	-60.886
	0.00787	22.3	-3.48309			0.00787	2.72168	-59.5995
	0.00788	21.445	-3.34989			0.00788	3.09795	-61.812
	0.00789	19.404	-3.4893			0.0079	2.80383	-60.34
	0.00791	19.517	-3.57473			0.00792	2.9178	-58.1735
	0.00792	21.616	-3.58222			0.00793	2.67613	-56.967
	0.00794	21.787	-3.61307			0.00794	3.55914	-56.271
	0.00795	18.502	-3.54466			0.00796	3.6835	-56.891
	0.00797	16.761	-3.36503			0.00798	3.151	-53.871
	0.00799	9.449	-3.80873			0.00799	2.99819	-53.1095
	0.008	8.846	-3.80537			0.00801	3.13634	-49.825
	0.00802	9.284	-4.11956			0.00802	2.96121	-48.963
	0.00803	9.394	-4.21093			0.00803	4.22973	-46.57
	0.00805	7.589	-4.32767			0.00805	4.35851	-47.2175
	0.00806	8.081	-4.26083			0.00807	4.20695	-45.747
	0.00808	8.518	-3.91669			0.00808	3.70187	-43.214
	0.00809	9.01	-3.85606			0.0081	4.01618	-35.0675
	0.00811	9.065	-3.36878			0.00811	3.92549	-34.613
	0.00812	8.026	-3.24056			0.00812	3.86885	-33.319
	0.00814	4.869	-3.28184			0.00814	3.61611	-32.0475
	0.00815	3.299	-3.15725			0.00816	3.84516	-28.2565
	0.00816	-0.633	-3.24911			0.00817	3.74676	-27.756
	0.00818	-3.475	-2.96694			0.00819	3.08987	-24.01
	0.00819	-8.71	-3.64477			0.0082	2.4202	-20.661
	0.00821	-9.244	-3.64878			0.00821	2.89011	-15.113
	0.00822	-11.111	-3.41155			0.00823	2.73804	-14.364
	0.00824	-13.726	-3.19043			0.00825	3.94968	-15.4995
	0.00826	-11.431	-3.71066			0.00826	3.69479	-14.2185
	0.00827	-11.591	-3.66434			0.00827	3.51289	-9.1505
	0.00829	-19.831	-3.50396			0.00829	3.43956	-8.79
	0.0083	-19.67	-3.45633			0.00831	3.66466	-8.4755
	0.00832	-24.308	-3.28267			0.00832	3.6913	-8.603
	0.00833	-25.121	-3.17964			0.00834	3.02139	-5.962
	0.00835	-28.661	-3.43902			0.00835	2.58431	-3.7735
	0.00836	-32.177	-3.28689			0.00836	3.11757	1.169
	0.00838	-33.615	-4.13654			0.00838	3.14723	1.0185
	0.00839	-33.061	-4.19305			0.0084	2.7135	3.29
	0.0084	-38.246	-3.99626			0.00841	2.34973	5.0975
	0.00842	-38.022	-3.95745			0.00843	3.92216	2.63
	0.00843	-38.302	-3.76122			0.00844	4.25439	0.981
	0.00845	-39.937	-3.62403			0.00845	3.17682	-0.183
	0.00846	-42.489	-3.98717			0.00847	2.85283	1.435
	0.00848	-42.148	-3.94735			0.00849	3.00541	6.2485
	0.00849	-43.917	-3.53913			0.0085	2.92597	6.632
	0.00851	-46.561	-3.25801			0.00852	3.93719	4.1285
	0.00853	-52.156	-3.41106			0.00853	3.99896	3.808
	0.00854	-53.689	-3.18502			0.00854	4.11015	7.2115
	0.00856	-58.996	-3.35477			0.00856	4.00658	7.7175
	0.00857	-62.078	-3.11295			0.00858	5.12134	7.526
	0.00859	-65.556	-3.59871			0.00859	4.98013	8.252
	0.0086	-66.354	-3.58545			0.0086	4.01452	9.488
	0.00862	-73.555	-3.86468			0.00862	3.94544	9.8355
	0.00863	-77.078	-3.66042			0.00863	3.9044	11.7935
	0.00865	-83.312	-4.34058			0.00865	3.39714	14.3175
	0.00866	-84.979	-4.09246			0.00867	4.48506	17.3755
	0.00867	-92.155	-3.99225			0.00868	4.09088	19.344
	0.00869	-95.873	-3.61746			0.00869	4.55759	24.0945
	0.0087	-99.744	-4.20026			0.00871	4.57544	24
	0.00872	-100.798	-4.09344			0.00873	4.48108	25.7215
	0.00873	-98.56	-4.05534			0.00874	4.10422	27.6125
	0.00875	-98.692	-3.89184			0.00876	4.43405	31.609
	0.00877	-104.896	-4.10899			0.00877	4.62218	30.664
	0.00878	-105.361	-4.26428			0.00878	4.32107	33.2305
	0.0088	-103.241	-4.70457			0.0088	3.88013	35.4265
	0.00881	-102.447	-4.66841			0.00882	5.21873	37.5655
	0.00883	-101.061	-3.77896			0.00883	5.1189	38.066
	0.00884	-103.108	-3.54456			0.00885	5.13308	40.0325
	0.00886	-106.756	-3.81767			0.00886	5.11842	40.1095
	0.00887	-107.355	-3.75026			0.00887	4.47058	42.7415
	0.00889	-112.032	-3.57661			0.00889	3.71697	46.511
	0.0089	-114.319	-3.19652			0.00891	4.37044	52.373
	0.00892	-120.971	-3.65243			0.00892	3.89347	54.757
	0.00893	-122.823	-3.64452			0.00894	4.03484	60.8935
	0.00894	-123.925	-4.01657			0.00895	3.68957	62.6335
	0.00896	-125.1	-3.87009			0.00896	4.06271	62.2625
	0.00897	-132.54	-4.18903			0.00898	3.93378	62.919
	0.00899	-134.113	-3.99321			0.009	2.91866	70.665
	0.009	-131.686	-4.273			0.00901	2.54907	72.5055
	0.00902	-131.19	-4.22701			0.00902	3.94288	76.9185
	0.00904	-137.517	-4.03242			0.00904	3.9248	77.016
	0.00905	-140.316	-3.84841			0.00906	3.92964	77.601
	0.00907	-144.076	-4.48082			0.00907	3.58317	79.333
	0.00908	-145.146	-4.40918			0.00909	4.19441	78.3265
	0.0091	-146.38	-4.41289			0.0091	4.07799	78.916
	0.00911	-147.859	-4.20409			0.00911	3.4018	78.974
	0.00913	-154.544	-4.0226			0.00913	3.13365	80.3275
	0.00914	-158.172	-3.68276			0.00915	2.6949	87.0955
	0.00916	-171.021	-4.33103			0.00916	1.95296	90.813
	0.00917	-174.13	-4.09964			0.00918	2.92563	91.996
	0.00918	-171.713	-4.74721			0.00919	3.03601	91.4245
	0.0092	-171.021	-4.73644			0.0092	3.46755	92.95
	0.00921	-176.722	-4.28459			0.00922	3.12584	94.653
	0.00923	-179.829	-3.93418			0.00924	3.38942	102.806
	0.00924	-189.771	-4.46093			0.00925	3.5432	102.01
	0.00926	-194.69	-4.13395			0.00927	4.64958	101.513
	0.00927	-201.99	5.54392			0.00928	4.43969	102.564
	0.00929	-202.697	5.64107			0.00929	4.40242	106.636
	0.00931	-204.273	5.36941			0.00931	3.89228	109.186
	0.00932	-196.658	4.86737			0.00933	4.05741	116.787
	0.00934	-183.167	4.39315			0.00934	3.78651	118.139
	0.00935	-182.941	4.31526			0.00935	4.23891	120.295
	0.00937	-177.674	4.43799			0.00937	3.70826	122.94
	0.00938	-176.093	4.36646			0.00938	4.70759	124.163
	0.0094	-177.994	4.45957			0.0094	4.92233	123.111
	0.00941	-176.932	4.34475			0.00942	3.22845	124.515
	0.00943	-164.926	3.95629			0.00943	2.99346	125.681
	0.00944	-160.518	3.53929			0.00944	3.78147	127.908
	0.00945	-150.873	3.79869			0.00946	3.38248	129.896
	0.00947	-149.357	3.76288			0.00948	4.69663	130.308
	0.00948	-144.305	3.38112			0.00949	4.77061	129.941
	0.0095	-143.62	3.1927			0.00951	4.4027	134.069
	0.00951	-144.686	3.91125			0.00952	4.19249	135.129
	0.00953	-146.457	3.98645			0.00953	3.74698	138.109
	0.00954	-144.916	4.10493			0.00955	3.55479	139.081
	0.00956	-142.109	3.95567			0.00957	3.15561	145.492
	0.00958	-133.612	3.54119			0.00958	2.60188	148.266
	0.00959	-131.474	3.37788			0.0096	3.52756	151.495
	0.00961	-129.215	3.50095			0.00961	3.09021	153.661
	0.00962	-127.464	3.29705			0.00962	4.39472	159.872
	0.00964	-120.014	3.35541			0.00964	4.1176	161.257
	0.00965	-117.428	2.95236			0.00966	4.67664	162.97
	0.00967	-110.357	3.70707			0.00967	4.50697	163.819
	0.00968	-109.488	3.60527			0.00969	4.15102	167.917
	0.0097	-111.027	3.9711			0.0097	3.77909	169.795
	0.00971	-109.155	3.77944			0.00971	3.35542	175.369
	0.00972	-105.294	3.9661			0.00973	2.93065	177.482
	0.00974	-102.844	3.76891			0.00975	3.7054	184.061
	0.00975	-95.284	3.76568			0.00976	3.83112	183.425
	0.00977	-95.677	3.85837			0.00977	-4.72647	184.692
	0.00978	-96.331	3.70454			0.00979	-5.62224	189.178
	0.0098	-95.284	3.67209			0.00981	-4.28076	194.231
	0.00982	-94.762	3.45032			0.00982	-3.58625	190.756
	0.00983	-91.829	3.12575			0.00984	-4.87035	184.409
	0.00985	-83.184	3.44086			0.00985	-4.65681	183.349
	0.00986	-81.905	3.27436			0.00986	-4.88217	178.787
	0.00988	-78.47	3.55584			0.00988	-4.58648	177.306
	0.00989	-79.231	3.60569			0.0099	-5.3699	177.62
	0.00991	-75.124	3.24891			0.00991	-5.65812	179.064
	0.00992	-70.186	2.74925			0.00993	-4.49847	174.401
	0.00994	-64.515	3.42735			0.00994	-4.00472	171.936
	0.00995	-64.392	3.35329			0.00995	-4.44186	171.137
	0.00997	-65.495	3.69688			0.00997	-4.10317	169.424
	0.00998	-65.495	3.63716			0.00999	-5.35937	165.957
	0.00999	-63.111	3.72245			0.01	-5.47459	166.536
	0.01001	-63.66	3.68029			0.01002	-5.20296	162.325
	0.01002	-60.02	3.81461			0.01003	-4.87909	160.708
	0.01004	-57.676	3.54295			0.01004	-5.14997	157.836
	0.01005	-54.34	3.95317			0.01006	-4.77987	155.998
	0.01007	-52.45	3.79673			0.01008	-4.56705	149.875
	0.01009	-47.139	3.82073			0.01009	-4.27983	148.423
	0.0101	-43.574	3.47875			0.0101	-4.79429	145.106
	0.01012	-39.711	3.97989			0.01012	-4.44491	143.37
	0.01013	-39.147	3.84781			0.01014	-4.3915	136.983
	0.01015	-35.895	4.25195			0.01015	-4.22037	136.15
	0.01016	-33.338	4.1504			0.01017	-3.30233	132.907
	0.01018	-32.011	3.93782			0.01018	-2.72534	130.011
	0.01019	-29.976	3.73136			0.01019	-4.14625	122.383
	0.01021	-23.875	3.78579			0.01021	-3.92803	121.299
	0.01022	-24.091	3.81057			0.01023	-4.28081	122.283
	0.01023	-21.715	3.58994			0.01024	-3.91555	120.451
	0.01025	-20.53	3.36017			0.01026	-4.86685	112.231
	0.01026	-19.133	4.03792			0.01027	-4.50322	110.415
	0.01028	-19.67	4.08667			0.01028	-4.74398	107.852
	0.01029	-15.757	3.77906			0.0103	-4.71666	107.706
	0.01031	-13.833	3.609			0.01032	-5.00425	105.162
	0.01032	-7.056	3.49477			0.01033	-4.74074	103.857
	0.01034	-4.277	3.24044			0.01035	-4.44051	99.881
	0.01036	-0.687	3.61235			0.01036	-4.14512	98.405
	0.01037	0.388	3.47244			0.01037	-4.29164	95.5235
	0.01039	6.935	3.55654			0.01039	-4.17922	94.9715
	0.0104	10.657	3.22337			0.01041	-3.74684	92.377
	0.01042	14.361	3.70072			0.01042	-3.38685	90.573
	0.01043	12.034	3.81585			0.01043	-3.94447	82.0015
	0.01045	8.135	4.19352			0.01045	-3.5995	80.2725
	0.01046	8.846	4.16283			0.01046	-4.38735	76.408
	0.01048	13.085	3.93097			0.01048	-3.65967	72.767
	0.01049	13.639	3.74135			0.0105	-4.63425	69.5185
	0.0105	19.744	4.09858			0.01051	-4.57025	69.2045
	0.01052	20.65	3.99287			0.01052	-3.84826	68.635
	0.01053	21.787	4.09753			0.01054	-3.50252	66.895
	0.01055	21.901	4.02321			0.01056	-4.27164	58.6615
	0.01056	28.063	4.05107			0.01057	-4.26421	58.6125
	0.01058	30.226	3.94841			0.01059	-4.85003	55.612
	0.0106	31.107	3.83729			0.0106	-4.35658	53.1585
	0.01061	30.226	3.81248			0.01061	-4.6403	52.47
	0.01063	32.346	4.13049			0.01063	-4.63101	52.414
	0.01064	33.709	4.01674			0.01065	-5.06563	50.595
	0.01066	43.128	3.7148			0.01066	-4.84934	49.5335
	0.01067	47.762	3.35804			0.01068	-3.74037	46.674
	0.01069	54.742	3.37086			0.01069	-3.35246	44.726
	0.0107	56.971	3.06681			0.0107	-4.39553	41.1565
	0.01072	61.853	3.55516			0.01072	-4.28309	40.6005
	0.01073	63.926	3.49021			0.01074	-3.59634	35.515
	0.01075	68.885	2.95244			0.01075	-3.30522	34.063
	0.01076	71.777	2.62859			0.01077	-3.32143	33.389
	0.01077	73.097	3.31419			0.01078	-3.04666	32.0455
	0.01079	72.437	3.24547			0.01079	-2.17349	27.2095
	0.0108	74.42	3.6134			0.01081	-2.05658	26.6075
	0.01082	76.21	3.52634			0.01083	-3.04829	26.524
	0.01083	85.702	2.99486			0.01084	-3.01779	26.3555
	0.01085	88.263	2.74123			0.01085	-3.78071	26.719
	0.01087	95.454	2.9861			0.01087	-3.94286	27.543
	0.01088	97.092	2.85004			0.01089	-2.86765	28.903
	0.0109	96.204	3.21109			0.0109	-2.5204	27.155
	0.01091	97.502	3.04925			0.01092	-3.10725	19.1025
	0.01093	98.255	3.42742			0.01093	-2.93956	18.257
	0.01094	99.489	3.24794			0.01094	-3.74172	15.7015
	0.01096	102.101	3.57427			0.01096	-3.56032	14.7925
	0.01097	103.412	3.38157			0.01098	-3.39964	12.2495
	0.01099	103.827	3.95392			0.01099	-3.47688	12.6325
	0.011	102.446	4.09433			0.01101	-3.5644	16.0765
	0.01101	107.575	3.50781			0.01102	-3.40328	15.2685
	0.01103	110.233	3.16866			0.01103	-3.98187	14.3335
	0.01104	115.61	3.72857			0.01105	-3.93342	14.0845
	0.01106	115.967	3.59048			0.01107	-3.76626	8.824
	0.01107	116.754	4.11618			0.01108	-3.40353	7.0155
	0.01109	118.696	3.96785			0.0111	-3.92716	4.404
	0.0111	118.624	4.11439			0.01111	-3.64679	3.005
	0.01112	118.913	3.96073			0.01112	-3.66637	-0.6095
	0.01114	131.288	3.86553			0.01114	-3.35285	-2.1845
	0.01115	130.44	3.74492			0.01116	-4.2164	-3.527
	0.01117	127.318	4.58872			0.01117	-3.94472	-4.885
	0.01118	131.986	4.21342			0.01118	-4.1849	-9.538
	0.0112	142.334	4.17209			0.0112	-4.09969	-9.9655
	0.01121	146.467	3.88497			0.01121	-4.10223	-10.299
	0.01123	157.233	3.6018			0.01123	-3.96697	-10.98
	0.01124	158.322	3.43524			0.01125	-4.47858	-11.1755
	0.01126	157.135	4.15049			0.01126	-4.41293	-11.512
	0.01127	159.223	3.98351			0.01127	-4.2938	-14.2865
	0.01128	163.342	4.08479			0.01129	-4.3957	-13.7585
	0.0113	165.584	3.86922			0.01131	-3.43447	-16.56
	0.01131	166.673	4.304			0.01132	-3.04757	-18.519
	0.01133	165.26	4.34285			0.01134	-4.98666	-22.203
	0.01134	169.117	4.39071			0.01135	-4.85227	-22.867
	0.01136	173.866	4.00234			0.01136	-4.66811	-20.831
	0.01138	178.764	4.18158			0.01138	-4.58656	-21.2295
	0.01139	176.772	4.36355			0.0114	-4.3391	-29.864
	0.01141	186.53	-4.17554			0.01141	-4.33326	-29.897
	0.01142	191.769	-4.61564			0.01143	-5.08752	-30.731
	0.01144	193.534	-3.29828			0.01144	-5.14864	-30.4195
	0.01145	188.618	-2.97173			0.01145	-4.64078	-34.19
	0.01147	177.638	-3.76736			0.01147	-4.18397	-36.4695
	0.01148	177.266	-3.63756			0.01149	-4.37158	-45.6385
	0.0115	170.366	-3.71676			0.0115	-3.68835	-49.0605
	0.01151	167.886	-3.38445			0.01152	-5.37943	-48.8125
	0.01153	161.568	-3.58274			0.01153	-5.64519	-47.471
	0.01154	159.525	-3.40726			0.01154	-4.18074	-48.148
	0.01155	157.43	-3.91963			0.01156	-3.64077	-50.852
	0.01157	159.022	-3.9368			0.01158	-4.42163	-56.612
	0.01158	154.424	-3.31965			0.01159	-4.1502	-57.977
	0.0116	152.722	-3.03475			0.0116	-4.69121	-58.6325
	0.01161	149.228	-3.20578			0.01162	-4.16148	-61.286
	0.01163	145.68	-2.91157			0.01164	-4.37156	-66.5725
	0.01165	139.087	-3.51795			0.01165	-4.17031	-67.5725
	0.01166	138.024	-3.37807			0.01167	-4.3563	-70.47
	0.01168	134.811	-3.71046			0.01168	-3.936	-72.571
	0.01169	135.607	-3.69666			0.01169	-4.26051	-82.023
	0.01171	138.595	-2.95978			0.01171	-3.80066	-84.3225
	0.01172	134.415	-2.5853			0.01173	-4.58669	-86.66
	0.01174	124.106	-3.4119			0.01174	-4.50864	-87.041
	0.01175	124.254	-3.32347			0.01176	-4.45589	-90.789
	0.01177	121.603	-3.20471			0.01177	-4.29204	-91.6095
	0.01178	117.041	-2.86721			0.01178	-4.27497	-93.9805
	0.0118	114.399	-3.37092			0.0118	-3.76336	-96.5415
	0.01181	111.639	-3.21636			0.01182	-4.70182	-100.884
	0.01182	105.558	-3.77355			0.01183	-4.54087	-101.695
	0.01184	107.157	-3.77858			0.01185	-4.94358	-105.981
	0.01185	104.588	-3.33167			0.01186	-4.39125	-108.73
	0.01187	102.308	-3.04004			0.01187	-4.08196	-113.415
	0.01188	100.106	-3.71242			0.01189	-4.08747	-113.4
	0.0119	101.55	-3.87002			0.01191	-4.21473	-112.751
	0.01192	99.9	-3.5387			0.01192	-3.87435	-114.45
	0.01193	99.832	-3.43413			0.01193	-3.41961	-119.251
	0.01195	90.089	-3.37487			0.01195	-3.0823	-120.921
	0.01196	88.196	-3.23792			0.01197	-2.23691	-122.891
	0.01198	85.635	-3.75369			0.01198	-2.2383	-122.891
	0.01199	84.358	-3.69589			0.012	-2.65136	-124.844
	0.01201	80.673	-3.97771			0.01201	-2.45253	-125.841
	0.01202	79.204	-3.74517			0.01202	-2.6897	-128.797
	0.01204	78.538	-3.51759			0.01204	-2.61146	-129.186
	0.01205	78.138	-3.39194			0.01206	-2.69847	-129.555
	0.01206	75.546	-3.6416			0.01207	-2.76446	-129.236
	0.01208	76.077	-3.66799			0.01209	-3.49903	-131.361
	0.01209	74.618	-3.6092			0.0121	-3.51426	-131.287
	0.01211	75.48	-3.58451			0.01211	-3.27827	-130.841
	0.01212	72.965	-3.04968			0.01213	-2.60626	-134.178
	0.01214	71.184	-2.81959			0.01215	-2.13556	-139.09
	0.01215	63.342	-2.90195			0.01216	-1.7772	-140.895
	0.01217	60.305	-2.68069			0.01218	-2.31736	-146.581
	0.01219	56.332	-3.0893			0.01219	-1.99186	-148.195
	0.0122	53.601	-2.85406			0.0122	-2.63422	-146.132
	0.01222	56.141	-3.47773			0.01222	-3.11056	-143.737
	0.01223	55.123	-3.58699			0.01224	-1.24441	-144.997
	0.01225	54.107	-3.57204			0.01225	-0.83378	-147.048
	0.01226	51.329	-3.28207			0.01226	-1.89026	-146.645
	0.01228	47.513	-3.51742			0.01228	-2.13963	-145.403
	0.01229	44.665	-3.31997			0.01229	-1.69703	-146.929
	0.01231	45.097	-3.45366			0.01231	-1.20253	-149.41
	0.01232	44.788	-3.31815			0.01233	-2.70302	-150.517
	0.01233	33.353	-3.01112			0.01234	-2.29034	-152.59
	0.01235	29.055	-2.65984			0.01235	-3.39603	-155.122
	0.01236	28.121	-3.65828			0.01237	-3.72305	-153.487
	0.01238	28.588	-3.65073			0.01239	-3.3183	-144.774
	0.01239	28.296	-3.30305			0.0124	-3.28513	-144.929
	0.01241	27.017	-3.24973			0.01242	-1.5051	-153.357
	0.01243	21.388	-3.78977			0.01243	-0.96168	-156.062
	0.01244	23.672	-3.90541			0.01244	-1.60988	-160.019
	0.01246	21.787	-3.44285			0.01246	-1.17598	-162.188
	0.01247	19.631	-3.19722			0.01248	-1.78621	-169.603
	0.01249	18.389	-3.60284			0.01249	-1.79095	-169.593
	0.0125	18.164	-3.58414			0.01251	-3.13394	-167.053
	0.01252	15.196	-3.59021			0.01252	-3.19286	-166.749
	0.01253	13.03	-3.44758			0.01253	-2.72534	-172.109
	0.01255	7.862	-3.91274			0.01255	-2.36979	-173.894
	0.01256	8.409	-3.91902			0.01257	-3.80326	-176.918
	0.01258	9.175	-3.70295			0.01258	-3.73412	-177.263
	0.01259	8.901	-3.55077			0.0126	4.48095	-178.977
	0.0126	10.877	-3.17128			0.01261	5.05659	-181.847
	0.01262	8.956	-2.94463			0.01262	3.75701	-183.475
	0.01263	5.738	-3.32249			0.01264	3.79126	-183.648
	0.01265	6.282	-3.39567			0.01266	3.56257	-179.685
	0.01266	10.107	-3.26801			0.01267	3.31734	-178.465
	0.01268	9.723	-3.25261			0.01268	4.49127	-177.975
	0.0127	9.01	-3.03534			0.0127	4.60313	-178.52
	0.01271	10.272	-3.02609			0.01272	4.55956	-180.444
	0.01273	6.935	-2.79876			0.01273	4.73284	-181.286
	0.01274	6.118	-2.82067			0.01275	3.12081	-179.75
	0.01276	4.219	-3.20121			0.01276	2.86805	-178.487
	0.01277	2.219	-3.15963			0.01277	3.26734	-172.029
	0.01279	-3.368	-3.61845			0.01279	2.32517	-167.317
	0.0128	-4.598	-3.50059			0.01281	4.32461	-164.389
	0.01282	-4.598	-3.79185			0.01282	4.52275	-165.387
	0.01283	-7.429	-3.50166			0.01284	3.8607	-164.696
	0.01284	-15.65	-3.74474			0.01285	3.73858	-164.077
	0.01286	-16.239	-3.6529			0.01286	3.74952	-162.936
	0.01287	-18.65	-3.42054			0.01288	3.42506	-161.327
	0.01289	-23.064	-3.00687			0.0129	5.08199	-163.256
	0.0129	-28.333	-3.61148			0.01291	5.05094	-163.096
	0.01292	-29.427	-3.52786			0.01293	4.12272	-164.06
	0.01293	-29.976	-3.74152			0.01294	4.14104	-164.149
	0.01295	-31.075	-3.55491			0.01295	3.19228	-158.69
	0.01297	-32.398	-3.46195			0.01297	2.94369	-157.435
	0.01298	-32.177	-3.43512			0.01299	2.74293	-158.263
	0.013	-35.895	-3.0219			0.013	2.96641	-159.379
	0.01301	-36.9	-2.87544			0.01301	2.27651	-159.993
	0.01303	-36.956	-3.35079			0.01303	2.17408	-159.477
	0.01304	-36.229	-3.43794			0.01304	2.30724	-162.357
	0.01306	-39.541	-3.31602			0.01306	2.28255	-162.245
	0.01307	-41.125	-3.2373			0.01308	3.53819	-168.638
	0.01309	-45.811	-3.72782			0.01309	3.80577	-169.966
	0.0131	-45.409	-3.66388			0.0131	2.93683	-170.14
	0.01311	-47.197	-3.60709			0.01312	2.74538	-169.174
	0.01313	-48.531	-3.5056			0.01314	3.31736	-168.088
	0.01314	-54.103	-3.40618			0.01315	3.39737	-168.499
	0.01316	-57.496	-3.04861			0.01317	3.76885	-166.643
	0.01317	-56.301	-3.55253			0.01318	3.84961	-167.049
	0.01319	-56.063	-3.56586			0.01319	3.90815	-166.095
	0.01321	-50.864	-3.59237			0.01321	4.14822	-167.292
	0.01322	-50.279	-3.6457			0.01323	3.38307	-165.323
	0.01324	-55.468	-3.18614			0.01324	2.7255	-162.017
	0.01325	-57.556	-3.04842			0.01326	2.63081	-156.923
	0.01327	-58.575	-3.58441			0.01327	2.77238	-157.647
	0.01328	-59.176	-3.50572			0.01328	3.41132	-161.906
	0.0133	-60.443	-3.46051			0.0133	2.85052	-159.099
	0.01331	-60.08	-3.49132			0.01332	3.37517	-154.124
	0.01333	-57.077	-3.25643			0.01333	3.36927	-154.096
	0.01334	-57.915	-3.14999			0.01335	3.61751	-153.404
	0.01336	-62.929	-3.18493			0.01336	3.32545	-151.948
	0.01337	-64.821	-3.01207			0.01337	3.06659	-149.186
	0.01338	-63.782	-3.62253			0.01339	2.5715	-146.706
	0.0134	-63.355	-3.71648			0.01341	2.77148	-140.375
	0.01341	-64.27	-3.49354			0.01342	2.51807	-139.107
	0.01343	-65.74	-3.35501			0.01343	2.99391	-139.533
	0.01344	-72.179	-3.29791			0.01345	2.96765	-139.403
	0.01346	-73.367	-3.26718			0.01347	2.8577	-139.03
	0.01348	-75.187	-3.70039			0.01348	2.58618	-137.677
	0.01349	-74.621	-3.63564			0.0135	3.13554	-135.21
	0.01351	-76.258	-3.07822			0.01351	3.11735	-135.119
	0.01352	-78.154	-2.80383			0.01352	2.90079	-137.909
	0.01354	-80.185	-3.56009			0.01354	2.47563	-135.786
	0.01355	-79.295	-3.8268			0.01356	3.06579	-133.776
	0.01357	-76.384	-3.76317			0.01357	3.35449	-135.208
	0.01358	-77.457	-3.57424			0.01359	2.2121	-134.719
	0.0136	-78.09	-3.62343			0.0136	1.84459	-132.894
	0.01361	-79.105	-3.57383			0.01361	2.71801	-126.929
	0.01362	-87.167	-3.67912			0.01363	2.34177	-125.062
	0.01364	-88.459	-3.49029			0.01365	3.27705	-122.453
	0.01365	-91.18	-3.52948			0.01366	3.27645	-122.442
	0.01367	-92.09	-3.40827			0.01368	2.76323	-119.53
	0.01368	-90.79	-3.64475			0.01369	2.67898	-119.118
	0.0137	-89.947	-3.7142			0.0137	3.28701	-117.744
	0.01371	-85.815	-3.42961			0.01372	2.92724	-115.939
	0.01373	-84.915	-3.56878			0.01374	2.9659	-111.968
	0.01375	-86.652	-3.21666			0.01375	2.87476	-111.516
	0.01376	-88.976	-2.91593			0.01376	3.40739	-114.441
	0.01378	-94.239	-2.72357			0.01378	3.4068	-114.443
	0.01379	-98.758	-2.31126			0.0138	3.14302	-109.064
	0.01381	-106.025	-3.31058			0.01381	2.72968	-106.992
	0.01382	-106.423	-3.27685			0.01383	3.43642	-106.547
	0.01384	-103.638	-3.20833			0.01384	3.56344	-107.198
	0.01385	-104.3	-3.15219			0.01385	4.03978	-106.755
	0.01387	-103.902	-3.44532			0.01387	3.8973	-106.022
	0.01388	-104.565	-3.35123			0.01389	3.49393	-104.733
	0.01389	-102.976	-3.33995			0.0139	3.26132	-103.565
	0.01391	-103.902	-3.28426			0.01392	3.64653	-102.922
	0.01392	-110.357	-3.667			0.01393	3.66828	-103.049
	0.01394	-111.027	-3.61431			0.01394	3.99007	-99.613
	0.01395	-112.905	-3.75115			0.01396	3.46124	-96.9565
	0.01397	-111.965	-3.70454			0.01398	3.57229	-92.012
	0.01399	-111.094	-3.05564			0.01399	3.5016	-91.6605
	0.014	-113.443	-2.8351			0.01401	3.62879	-88.5855
	0.01402	-119.332	-2.94908			0.01402	3.61267	-88.508
	0.01403	-120.834	-2.78651			0.01403	3.83062	-86.3465
	0.01405	-127.324	-3.15578			0.01405	3.51347	-84.778
	0.01406	-128.723	-3.06167			0.01407	3.89615	-78.601
	0.01408	-130.13	-3.34106			0.01408	3.53171	-76.7765
	0.01409	-132.326	-3.2062			0.01409	4.41349	-77.1205
	0.01411	-134.257	-3.80446			0.01411	4.4534	-77.306
	0.01412	-133.683	-3.89557			0.01412	2.95841	-72.4655
	0.01414	-135.554	-3.73362			0.01414	2.22196	-68.7885
	0.01415	-137.59	-3.52111			0.01416	3.80183	-58.864
	0.01416	-142.485	-3.93166			0.01417	3.61136	-57.913
	0.01418	-143.62	-3.89575			0.01418	4.16335	-56.764
	0.01419	-148.252	-4.11397			0.0142	3.81325	-55.0155
	0.01421	-150.953	-3.96272			0.01422	4.17631	-50.9975
	0.01422	-149.436	-4.18704			0.01423	3.68663	-48.541
	0.01424	-150.712	-4.13152			0.01425	4.41042	-46.864
	0.01426	-155.293	-4.29675			0.01426	4.43202	-46.9695
	0.01427	-156.216	-4.14878			0.01427	3.82239	-43.179
	0.01429	-159.992	-4.28059			0.01429	3.68775	-42.5055
	0.0143	-160.08	-4.1905			0.01431	4.17625	-41.8655
	0.01432	-162.382	-4.28962			0.01432	4.08503	-41.4055
	0.01433	-163.828	-4.09875			0.01434	3.5877	-36.8715
	0.01435	-163.828	-4.21804			0.01435	3.0943	-34.3995
	0.01436	-163.283	-4.17836			0.01436	3.93859	-30.065
	0.01438	-166.225	-3.93621			0.01438	3.98601	-30.3045
	0.01439	-165.666	-3.96751			0.0144	3.61862	-25.3495
	0.01441	-163.374	-3.98754			0.01441	3.00578	-22.2755
	0.01442	-163.828	-3.85341			0.01443	3.32738	-16.455
	0.01443	-166.131	-3.91329			0.01444	3.04845	-15.0645
	0.01445	-164.192	-4.08068			0.01445	3.58367	-15.424
	0.01446	-157.744	-3.79753			0.01447	3.42747	-14.659
	0.01448	-159.73	-3.65731			0.01449	3.92056	-11.0185
	0.01449	-167.637	-3.76399			0.0145	3.93193	-11.071
	0.01451	-172.012	-3.46445			0.01451	3.57484	-7.6115
	0.01453	-173.52	-4.60697			0.01453	2.92787	-4.375
	0.01454	-171.317	-4.67569			0.01455	3.80227	3.4565
	0.01456	-166.318	3.81118			0.01456	3.74212	3.7475
	0.01457	-165.111	3.84883			0.01458	4.53035	2.4665
	0.01459	-166.975	3.34673			0.01459	4.68728	1.681
	0.0146	-166.412	3.25775			0.0146	4.26596	5.442
	0.01462	-159.73	3.18349			0.01462	3.92049	7.159
	0.01463	-158.001	2.97969			0.01464	4.9273	10.275
	0.01465	-153.225	3.28877			0.01465	4.72326	11.2955
	0.01466	-152.164	3.26327			0.01467	4.36387	15.5105
	0.01467	-147.468	2.87127			0.01468	4.10595	16.816
	0.01469	-146.302	2.70855			0.01469	3.94412	17.717
	0.0147	-142.26	2.99615			0.01471	4.06706	17.109
	0.01472	-140.391	2.82982			0.01473	3.19724	17.4065
	0.01473	-138.616	3.14442			0.01474	2.8475	19.16
	0.01475	-137.371	3.02189			0.01476	3.10434	21.1545
	0.01476	-136.788	3.21163			0.01477	2.80551	22.658
	0.01478	-137.736	3.1477			0.01478	2.77787	25.273
	0.0148	-135.338	3.61037			0.0148	2.43588	26.9735
	0.01481	-134.473	3.50275			0.01482	3.27188	33.2195
	0.01483	-128.723	3.6074			0.01483	3.03259	34.42
	0.01484	-130.2	3.60792			0.01484	3.58897	35.8815
	0.01486	-130.2	4.07293			0.01486	3.57109	35.963
	0.01487	-129.777	4.08429			0.01487	4.06942	39.208
	0.01489	-130.553	4.11854			0.01489	4.26474	38.2385
	0.0149	-130.059	4.00577			0.01491	3.66636	37.348
	0.01492	-124.961	4.23316			0.01492	3.15347	39.92
	0.01493	-124.546	4.2022			0.01493	3.0956	47.469
	0.01494	-118.379	4.00004			0.01495	2.66632	49.6035
	0.01496	-116.683	3.76817			0.01497	4.16384	52.8
	0.01497	-110.759	4.14541			0.01498	3.99544	53.6505
	0.01499	-108.221	3.87622			0.015	3.94729	53.9065
	0.015	-107.155	4.59495			0.01501	3.96545	53.8125
	0.01502	-108.021	4.57713			0.01502	3.72539	57.3945
	0.01504	-98.035	4.39669			0.01504	3.35369	59.249
	0.01505	-94.696	4.16586			0.01506	3.96096	59.947
	0.01507	-86.781	3.89306			0.01507	4.22157	58.652
	0.01508	-84.273	3.63625			0.01509	3.24318	58.2385
	0.0151	-80.758	4.02364			0.0151	2.89639	59.965
	0.01511	-79.105	3.8384			0.01511	3.41485	65.76
	0.01513	-75.187	4.0996			0.01513	3.05123	67.565
	0.01514	-71.492	3.75919			0.01515	4.53091	65.3905
	0.01516	-67.894	4.17665			0.01516	4.6157	64.963
	0.01517	-67.031	4.0801			0.01518	4.12068	69.8165
	0.01519	-58.876	3.94085			0.01519	3.49739	72.932
	0.0152	-58.395	3.82854			0.0152	4.24604	76.3815
	0.01521	-53.394	3.90248			0.01522	4.12275	77.005
	0.01523	-54.162	3.94889			0.01524	3.50662	79.476
	0.01524	-47.718	3.60003			0.01525	2.65073	83.7575
	0.01526	-44.318	3.26243			0.01526	3.96469	89.572
	0.01527	-34.281	3.39218			0.01528	4.30308	87.8825
	0.01529	-30.36	3.13313			0.0153	4.13423	82.438
	0.01531	-31.185	3.32457			0.01531	4.04744	82.881
	0.01532	-29.373	3.03744			0.01533	3.25197	89.6025
	0.01534	-20.261	3.29557			0.01534	3.11234	90.2975
	0.01535	-18.435	2.97305			0.01535	3.46964	96.0185
	0.01537	-16.721	3.85293			0.01537	3.01924	98.268
	0.01538	-18.382	3.90863			0.01539	4.16711	99.3495
	0.0154	-19.509	4.07637			0.0154	4.147	99.459
	0.01541	-16.828	3.83303			0.01542	3.90448	101.641
	0.01543	-12.552	3.87831			0.01543	3.82244	102.062
	0.01544	-13.353	3.76905			0.01544	3.04975	107.885
	0.01545	-4.384	3.92688			0.01546	2.73223	109.462
	0.01547	0.442	3.54981			0.01548	3.86731	113.059
	0.01548	6.445	3.68936			0.01549	3.74039	113.692
	0.0155	4.978	3.75628			0.01551	3.90737	114.553
	0.01551	8.956	3.45316			0.01552	3.69483	115.621
	0.01553	13.917	3.00795			0.01553	3.92555	117.017
	0.01554	20.877	3.37661			0.01555	3.71241	118.087
	0.01556	20.31	3.36576			0.01557	2.88122	128.028
	0.01558	21.673	3.66742			0.01558	2.40216	130.432
	0.01559	20.934	3.81832			0.01559	2.47049	137.012
	0.01561	19.631	3.559			0.01561	2.19129	138.418
	0.01562	20.423	3.39601			0.01563	2.42773	136.111
	0.01564	24.879	3.73174			0.01564	2.55551	135.466
	0.01565	25.744	3.56358			0.01566	2.06392	139.958
	0.01567	31.696	3.82445			0.01567	1.44596	143.063
	0.01568	34.006	3.61177			0.01568	2.20845	147.892
	0.0157	39.59	3.66872			0.0157	1.91792	149.345
	0.01571	42.454	3.29541			0.01572	2.49222	151.694
	0.01572	50.7	3.8876			0.01573	2.73974	150.449
	0.01574	52.463	3.71835			0.01575	2.56925	154.206
	0.01575	59.598	3.8845			0.01576	2.2404	155.844
	0.01577	60.95	3.81856			0.01577	3.44943	156.677
	0.01578	64.771	3.69775			0.01579	3.21904	157.818
	0.0158	68.492	3.35789			0.01581	4.17109	158.35
	0.01582	72.833	3.7416			0.01582	3.94031	159.507
	0.01583	74.287	3.50914			0.01584	3.56136	163.54
	0.01585	76.011	4.10813			0.01585	3.16806	165.497
	0.01586	76.874	3.97831			0.01586	4.6769	168.531
	0.01588	77.938	4.30423			0.01588	4.53369	169.262
	0.01589	79.738	4.12124			0.0159	4.21138	171.591
	0.01591	86.578	4.05449			0.01591	4.09533	172.166
	0.01592	87.993	3.99933			0.01592	3.89498	176.205
	0.01594	88.669	3.876			0.01594	3.77461	176.81
	0.01595	88.331	3.70728			0.01595	-4.00713	179.694
	0.01597	94.024	4.25907			0.01597	-3.67855	178.038
	0.01598	95.795	4.02587			0.01599	-4.77033	176.218
	0.01599	100.381	4.50162			0.016	-4.85953	176.671
	0.01601	101.619	4.42873			0.01601	-3.92273	177.07
	0.01602	109.882	4.23496			0.01603	-3.899	176.956
	0.01604	112.769	3.97603			0.01605	-3.18675	174.198
	0.01605	113.76	4.54524			0.01606	-2.5827	171.17
	0.01607	117.472	4.22127			0.01608	-3.26126	168.312
	0.01609	124.699	4.34111			0.01609	-3.20472	168.031
	0.0161	127.545	4.17083			0.0161	-3.19902	168.529
	0.01612	135.129	3.82057			0.01612	-2.89719	167.017
	0.01613	136.81	3.57594			0.01614	-3.36358	168.203
	0.01615	136.247	4.24195			0.01615	-3.34576	168.096
	0.01616	136.649	4.12715			0.01617	-3.97772	169.291
	0.01618	138.024	4.48582			0.01618	-3.8446	168.621
	0.01619	138.269	4.38246			0.01619	-3.53961	165.687
	0.01621	142.672	4.65681			0.01621	-3.08707	163.431
	0.01622	145.331	4.32355			0.01623	-2.92567	157.059
	0.01623	151.235	4.74665			0.01624	-2.60358	155.455
	0.01625	150.318	4.75934			0.01626	-3.3869	153.787
	0.01626	148.15	4.89978			0.01627	-3.3663	153.679
	0.01628	148.508	4.87206			0.01628	-3.53181	151.407
	0.01629	151.883	4.67385			0.0163	-3.22908	149.881
	0.01631	154.043	4.43911			0.01632	-4.16975	148.463
	0.01632	156.743	4.92611			0.01633	-3.90233	147.121
	0.01634	158.123	4.82864			0.01634	-4.11568	148.135
	0.01636	161.878	4.75557			0.01636	-4.1233	148.19
	0.01637	162.607	4.53487			0.01638	-3.32485	143.904
	0.01639	164.938	5.10895			0.01639	-3.42719	144.417
	0.0164	164.723	5.01294			0.01641	-3.69192	144.389
	0.01642	169.91	-5.65243			0.01642	-3.26999	142.273
	0.01643	177.389	-6.28374			0.01643	-4.29757	141.391
	0.01645	184.895	-4.59037			0.01645	-4.25719	141.181
	0.01646	178.638	-4.1228			0.01647	-4.07441	135.945
	0.01648	169.456	-4.9826			0.01648	-3.47465	132.947
	0.01649	169.343	-4.90186			0.0165	-4.4723	132.456
	0.0165	167.664	-4.6283			0.01651	-4.83271	134.257
	0.01652	168.22	-4.50532			0.01652	-3.64955	133.249
	0.01653	168.78	-4.41543			0.01654	-3.80607	134.039
	0.01655	164.723	-4.15924			0.01656	-3.63383	134.919
	0.01656	159.122	-4.58077			0.01657	-3.61809	134.834
	0.01658	158.422	-4.33113			0.01659	-3.94766	133.028
	0.01659	154.998	-4.30387			0.0166	-3.76569	132.132
	0.01661	152.348	-4.15158			0.01661	-3.46781	128.591
	0.01663	150.775	-4.53902			0.01663	-3.33293	127.906
	0.01664	150.318	-4.46321			0.01665	-4.0961	127.91
	0.01666	149.771	-4.409			0.01666	-3.88635	126.861
	0.01667	149.59	-4.22801			0.01667	-4.03475	120.881
	0.01669	139.993	-4.26829			0.01669	-3.75994	119.519
	0.0167	139.58	-4.28269			0.0167	-3.13919	117.085
	0.01672	136.007	-4.42712			0.01672	-3.27371	117.761
	0.01673	135.129	-4.27362			0.01674	-2.87535	118.522
	0.01675	132.063	-4.28573			0.01675	-3.00394	119.156
	0.01676	130.44	-4.12475			0.01676	-3.17447	120.789
	0.01677	125.071	-3.94177			0.01678	-3.17677	120.788
	0.01679	122.924	-3.64722			0.0168	-4.24691	119.978
	0.0168	123.293	-4.06517			0.01681	-4.24753	119.979
	0.01682	121.676	-3.98186			0.01683	-3.7618	118.397
	0.01683	111.639	-4.11366			0.01684	-3.72118	118.198
	0.01685	109.182	-3.81779			0.01685	-3.47308	119.075
	0.01687	108.273	-4.14488			0.01687	-3.07646	117.088
	0.01688	107.227	-4.09705			0.01689	-3.92356	116.18
	0.0169	104.38	-3.93048			0.0169	-3.92356	116.18
	0.01691	101.481	-3.69367			0.01692	-3.74302	111.911
	0.01693	94.909	-4.2904			0.01693	-3.4139	110.26
	0.01694	96	-4.21401			0.01694	-4.47339	108.984
	0.01696	99.146	-3.466			0.01696	-4.34926	108.359
	0.01697	95.59	-3.10421			0.01698	-4.51669	102.026
	0.01699	90.156	-3.7332			0.01699	-4.37311	101.317
	0.017	90.224	-3.71983			0.01701	-4.15002	96.7445
	0.01702	90.359	-3.67352			0.01702	-3.81539	95.06
	0.01703	89.547	-3.60397			0.01703	-5.1755	92.452
	0.01704	78.937	-3.58074			0.01705	-5.10864	92.127
	0.01706	79.137	-3.50058			0.01707	-4.50357	90.0115
	0.01707	78.138	-3.47943			0.01708	-4.0389	87.6985
	0.01709	74.817	-3.32374			0.01709	-4.1604	84.9615
	0.0171	74.221	-4.0841			0.01711	-4.03463	84.3255
	0.01712	72.965	-3.99011			0.01713	-4.02051	79.4645
	0.01714	75.613	-4.0064			0.01714	-3.56296	77.1645
	0.01715	74.883	-3.99927			0.01716	-4.73031	69.7095
	0.01717	71.514	-3.95676			0.01717	-4.18942	67.0255
	0.01718	70.921	-3.86318			0.01718	-4.32658	61.7735
	0.0172	67.314	-3.92473			0.0172	-3.93428	59.8075
	0.01721	65.682	-3.71999			0.01722	-4.54767	56.424
	0.01723	64.121	-3.9768			0.01723	-4.13623	54.365
	0.01724	64.381	-3.98477			0.01725	-4.63394	48.985
	0.01726	58.635	-3.74406			0.01726	-4.58142	48.725
	0.01727	55.059	-3.51103			0.01727	-4.42139	48.7445
	0.01728	53.917	-4.0792			0.01729	-4.63088	49.813
	0.0173	55.314	-4.03172			0.01731	-3.36221	46.7205
	0.01731	53.664	-3.37826			0.01732	-2.9434	44.6105
	0.01733	51.203	-3.16095			0.01734	-4.36698	41.825
	0.01734	44.049	-3.60356			0.01735	-4.50483	42.5145
	0.01736	41.293	-3.30413			0.01736	-4.65095	44.904
	0.01737	40.44	-3.79687			0.01738	-4.55839	44.438
	0.01739	42.392	-3.85926			0.0174	-4.24709	39.6255
	0.01741	43.189	-3.42631			0.01741	-3.93433	38.074
	0.01742	42.454	-3.35393			0.01742	-4.11387	37.204
	0.01744	38.501	-3.35332			0.01744	-4.06496	36.9555
	0.01745	35.138	-3.09987			0.01745	-3.64993	32.525
	0.01747	32.583	-3.59828			0.01747	-3.64993	32.525
	0.01748	32.405	-3.4748			0.01749	-3.67483	27.852
	0.0175	20.366	-3.67421			0.0175	-3.58996	27.435
	0.01751	18.727	-3.58545			0.01751	-2.87985	25.426
	0.01753	21.275	-4.07454			0.01753	-2.54528	23.7485
	0.01754	19.8	-4.00425			0.01755	-3.38262	21.2825
	0.01755	13.75	-4.02517			0.01756	-3.53572	22.0435
	0.01757	12.864	-3.86874			0.01758	-3.71732	21.9565
	0.01758	9.23	-3.42977			0.01759	-3.58642	21.2925
	0.0176	6.336	-3.12779			0.0176	-4.08442	19.706
	0.01761	2.489	-3.83905			0.01762	-3.78945	18.2335
	0.01763	1.572	-3.8303			0.01764	-3.42528	15.484
	0.01765	-0.365	-4.18426			0.01765	-3.27055	14.7125
	0.01766	-0.257	-4.13561			0.01767	-3.80192	12.8275
	0.01768	-2.511	-3.95992			0.01768	-3.87198	13.192
	0.01769	-2.457	-3.8989			0.01769	-2.6432	10.2645
	0.01771	-5.186	-3.342			0.01771	-2.62052	10.14
	0.01772	-6.041	-3.09259			0.01773	-3.47969	8.9115
	0.01774	-9.777	-3.13437			0.01774	-3.13412	7.169
	0.01775	-11.698	-3.00179			0.01775	-3.99976	3.5355
	0.01777	-14.688	-3.47995			0.01777	-3.75726	2.327
	0.01778	-16.239	-3.41183			0.01778	-3.85369	-0.201
	0.0178	-16.346	-3.93455			0.0178	-3.58999	-1.5145
	0.01781	-15.704	-4.01392			0.01782	-3.41719	-3.248
	0.01782	-18.543	-3.55247			0.01783	-3.03991	-5.133
	0.01784	-20.638	-3.41009			0.01784	-3.07744	-6.965
	0.01785	-21.338	-4.05083			0.01786	-2.60634	-9.3295
	0.01787	-19.777	-4.13825			0.01788	-3.15733	-15.7855
	0.01788	-19.401	-3.67919			0.01789	-2.86782	-17.2385
	0.0179	-19.777	-3.45337			0.01791	-3.72669	-19.6755
	0.01792	-21.769	-3.07412			0.01792	-3.66677	-19.9605
	0.01793	-22.2	-3.0273			0.01793	-3.20743	-18.892
	0.01795	-21.015	-3.28083			0.01795	-3.12977	-19.2835
	0.01796	-20.853	-3.28671			0.01797	-2.92612	-23.7595
	0.01798	-23.821	-3.25675			0.01798	-2.35852	-26.605
	0.01799	-25.555	-3.15641			0.018	-3.78433	-29.3865
	0.01801	-28.005	-3.66843			0.01801	-3.53265	-30.6385
	0.01802	-25.718	-3.80617			0.01802	-3.4105	-35.941
	0.01804	-27.242	-3.0495			0.01804	-3.1979	-37.014
	0.01805	-27.569	-2.85401			0.01806	-3.77758	-39.7845
	0.01806	-28.169	-2.85542			0.01807	-3.36233	-41.866
	0.01808	-29.647	-2.72972			0.01809	-3.86705	-48.4635
	0.01809	-32.453	-2.72042			0.0181	-3.49896	-50.295
	0.01811	-34.392	-2.54126			0.01811	-3.31801	-57.5485
	0.01812	-40.332	-2.98588			0.01813	-3.43301	-56.964
	0.01814	-42.831	-2.89626			0.01815	-2.90097	-58.647
	0.01815	-48.589	-3.29413			0.01816	-2.46912	-60.8125
	0.01817	-49.929	-3.10007			0.01817	-3.50813	-66.7035
	0.01819	-55.171	-3.33285			0.01819	-3.38938	-67.301
	0.0182	-56.54	-3.11827			0.01821	-3.91591	-69.549
	0.01822	-59.779	-3.16792			0.01822	-3.60866	-71.085
	0.01823	-61.532	-2.97839			0.01824	-3.6832	-77.0825
	0.01825	-64.331	-3.40432			0.01825	-3.53934	-77.806
	0.01826	-63.05	-3.5361			0.01826	-4.39272	-75.036
	0.01828	-64.148	-3.46555			0.01828	-4.67945	-73.6015
	0.01829	-64.392	-3.3602			0.0183	-3.89056	-74.8205
	0.01831	-70.994	-3.26989			0.01831	-3.60371	-76.27
	0.01832	-73.993	-3.0805			0.01833	-4.23808	-81.318
	0.01833	-81.012	-3.81273			0.01834	-3.69314	-84.034
	0.01835	-82.289	-3.72685			0.01835	-3.6241	-89.832
	0.01836	-84.787	-3.96304			0.01837	-3.61648	-89.8705
	0.01838	-86.91	-3.72881			0.01839	-3.88517	-91.3855
	0.01839	-91.245	-3.66169			0.0184	-3.57137	-92.9475
	0.01841	-91.115	-3.59521			0.01842	-4.24625	-93.2285
	0.01843	-92.024	-3.29685			0.01843	-3.94859	-94.7255
	0.01844	-94.305	-3.06468			0.01844	-5.04346	-96.0845
	0.01846	-99.941	-3.33681			0.01846	-5.1463	-95.5635
	0.01847	-101.391	-3.09366			0.01848	-4.6271	-99.785
	0.01849	-102.712	-3.11132			0.01849	-4.07943	-102.546
	0.0185	-101.787	-3.19741			0.0185	-5.41583	-107.961
	0.01852	-102.645	-3.02027			0.01852	-4.85697	-110.748
	0.01853	-104.83	-2.90174			0.01853	-5.43525	-116.096
	0.01855	-102.579	-3.31253			0.01855	-5.3128	-116.692
	0.01856	-101.193	-3.47406			0.01857	-4.65796	-118.519
	0.01858	-104.896	-3.23025			0.01858	-4.45288	-119.529
	0.01859	-106.822	-3.04625			0.01859	-3.65929	-126.946
	0.0186	-114.251	-2.6248			0.01861	-3.1484	-129.511
	0.01862	-118.855	-2.04584			0.01863	-4.30975	-132.365
	0.01863	-125.724	-2.84493			0.01864	-4.25803	-132.607
	0.01865	-127.603	-2.71189			0.01866	-3.50558	-132.379
	0.01866	-129.637	-3.01478			0.01867	-2.96269	-135.099
	0.01868	-129.426	-3.01861			0.01868	-3.15482	-144.036
	0.0187	-126.906	-2.79551			0.0187	-2.98981	-144.875
	0.01871	-128.513	-2.72555			0.01872	-4.4922	-142.343
	0.01873	-133.612	-2.76233			0.01873	-4.53129	-142.143
	0.01874	-135.554	-2.48326			0.01875	-3.91626	-144.588
	0.01876	-135.554	-2.99426			0.01876	-3.93321	-144.491
	0.01877	-134.977	-3.08354			0.01877	-2.84426	-147.528
	0.01879	-140.168	-2.69415			0.01879	-2.31092	-150.21
	0.0188	-141.21	-2.49534			0.01881	-4.85802	-154.44
	0.01882	-143.772	-2.57632			0.01882	-5.25961	-152.425
	0.01883	-142.787	-2.64411			0.01884	-4.48763	-155.495
	0.01885	-139.649	-2.44885			0.01885	-3.75825	-159.125
	0.01886	-141.734	-2.24764			0.01886	-4.20505	-162.546
	0.01887	-142.184	-2.53058			0.01888	-3.75442	-164.826
	0.01889	-142.335	-2.6068			0.0189	-5.09442	-167.876
	0.0189	-145.761	-2.52121			0.01891	-4.70876	-169.793
	0.01892	-148.252	-2.29672			0.01892	-4.54276	-176.906
	0.01893	-154.793	-2.32119			0.01894	-3.93794	-179.933
	0.01895	-157.915	-1.89542			0.01896	5.54027	-187.411
	0.01897	-160.694	-2.34396			0.01897	6.2428	-190.912
	0.01898	-161.047	-2.4532			0.01899	4.65064	-193.4
	0.019	-164.01	-2.68659			0.019	4.52722	-192.789
	0.01901	-164.559	-2.64229			0.01901	3.77741	-183.251
	0.01903	-166.225	-2.9108			0.01903	3.10112	-179.849
	0.01904	-168.303	-2.74524			0.01905	3.90878	-180.006
	0.01906	-171.912	-3.0663			0.01906	4.28434	-181.907
	0.01907	-172.211	-2.93918			0.01908	4.11221	-177.319
	0.01909	-174.13	-2.69862			0.01909	3.54879	-174.49
	0.0191	-172.311	-2.76166			0.0191	3.67568	-172.175
	0.01911	-170.041	-2.34836			0.01912	3.76547	-172.629
	0.01913	-171.912	-2.34084			0.01914	3.275	-169.986
	0.01914	-181.928	-3.01559			0.01915	3.08604	-169.033
	0.01916	-181.816	-2.96894			0.01917	3.67312	-170.852
	0.01917	-186.053	3.41139			0.01918	3.46464	-169.811
	0.01919	-186.17	3.43744			0.01919	3.10288	-165.569
	0.0192	-197.726	3.94866			0.01921	2.92039	-164.651
	0.01922	-200.87	4.16009			0.01923	2.79192	-162.597
	0.01924	-190.758	3.36989			0.01924	2.56568	-161.468
	0.01925	-191.255	3.37294			0.01925	3.15833	-159.054
	0.01927	-181.371	2.95465			0.01927	2.96368	-158.079
	0.01928	-178.101	2.68383			0.01928	3.17013	-155.83
	0.0193	-174.13	2.78322			0.0193	3.10953	-155.541
	0.01931	-174.028	2.6532			0.01932	3.69251	-154.127
	0.01933	-172.211	3.1574			0.01933	3.31105	-152.204
	0.01934	-168.687	2.87452			0.01934	3.12915	-150.306
	0.01936	-164.101	3.07178			0.01936	2.7371	-148.338
	0.01937	-162.382	2.79192			0.01938	2.8912	-141.774
	0.01938	-158.775	3.3925			0.01939	2.74762	-141.073
	0.0194	-157.573	3.2187			0.01941	3.89848	-136.946
	0.01941	-149.674	3.29024			0.01942	3.66309	-135.767
	0.01943	-147.546	3.21735			0.01943	4.16669	-135.988
	0.01944	-140.316	2.7341			0.01945	3.73584	-133.83
	0.01946	-140.019	2.54925			0.01947	3.82058	-132.349
	0.01948	-136.279	3.0889			0.01948	4.19641	-134.226
	0.01949	-134.473	2.89883			0.0195	3.22451	-130.012
	0.01951	-130.271	3.1367			0.01951	3.02827	-129.04
	0.01952	-129.637	3.1052			0.01952	4.33557	-126.769
	0.01954	-125.446	3.03591			0.01954	4.006	-125.129
	0.01955	-123.787	2.943			0.01956	4.33288	-121.243
	0.01957	-121.793	2.86814			0.01957	4.34259	-121.276
	0.01958	-123.304	2.86155			0.01958	3.51787	-122.611
	0.0196	-123.511	3.34991			0.0196	3.86398	-124.348
	0.01961	-122.479	3.3276			0.01961	2.64262	-119.198
	0.01963	-118.311	3.0628			0.01963	2.24821	-117.227
	0.01964	-115.06	2.81432			0.01965	2.61999	-112.427
	0.01965	-108.154	2.82595			0.01966	2.46932	-111.661
	0.01967	-106.49	2.58243			0.01967	1.97901	-112.465
	0.01968	-101.457	3.07957			0.01969	1.81543	-111.663
	0.0197	-99.415	2.85846			0.01971	2.59076	-107.079
	0.01971	-96.331	3.2079			0.01972	2.16683	-104.974
	0.01973	-95.873	3.03175			0.01974	4.06001	-104.734
	0.01975	-96.986	3.9056			0.01975	4.14878	-105.178
	0.01976	-96.2	3.88766			0.01976	4.1072	-105.951
	0.01978	-88.976	3.58498			0.01978	3.90543	-104.936
	0.01979	-85.429	3.38635			0.0198	3.22921	-99.139
	0.01981	-80.567	3.20605			0.01981	2.7634	-96.8065
	0.01982	-79.93	3.064			0.01983	3.14323	-91.193
	0.01984	-77.647	3.39522			0.01984	2.96064	-90.2945
	0.01985	-73.805	3.06407			0.01985	4.0399	-90.218
	0.01987	-63.172	3.0934			0.01987	3.72979	-88.6635
	0.01988	-63.904	3.23839			0.01989	3.54561	-84.108
	0.01989	-65.066	2.94931			0.0199	2.97823	-81.271
	0.01991	-65.372	2.77367			0.01992	3.81345	-77.048
	0.01992	-58.756	3.26786			0.01993	3.48774	-75.419
	0.01994	-56.6	2.90542			0.01994	3.43829	-68.351
	0.01995	-55.349	3.91748			0.01996	2.90169	-65.6745
	0.01997	-53.512	3.70952			0.01998	4.2404	-63.789
	0.01998	-46.734	3.7432			0.01999	3.7899	-61.53
	0.02	-47.313	3.69219			0.02	4.23265	-57.6525
	0.02002	-41.75	3.76132			0.02002	4.17398	-57.3555
	0.02003	-37.965	3.47068			0.02004	4.03288	-55.6705
	0.02005	-33.948	3.67672			0.02005	4.06192	-55.823
	0.02006	-32.453	3.52836			0.02007	4.34927	-55.3135
	0.02008	-27.133	3.59439			0.02008	3.86998	-52.9045
	0.02009	-26.37	3.50344			0.02009	4.03208	-50.0845
	0.02011	-23.226	3.45199			0.02011	3.74303	-48.655
	0.02012	-22.038	3.23566			0.02013	5.15373	-46.715
	0.02014	-15.436	3.44139			0.02014	5.00264	-45.9505
	0.02015	-14.581	3.2685			0.02016	4.5142	-43.2185
	0.02016	-14.581	3.93951			0.02017	4.12625	-41.2635
	0.02018	-14.902	3.90802			0.02018	3.64137	-35.291
	0.02019	-7.963	3.90752			0.0202	3.16879	-32.9255
	0.02021	-5.507	3.73623			0.02022	3.31344	-26.365
	0.02022	-0.902	3.78024			0.02023	3.34794	-26.547
	0.02024	3.462	3.45048			0.02025	3.75224	-25.476
	0.02026	11.152	3.42879			0.02026	3.5659	-24.5285
	0.02027	11.373	3.35248			0.02027	3.25753	-20.965
	0.02029	18.22	3.24549			0.02029	2.75986	-18.4825
	0.0203	20.027	2.97393			0.02031	4.137	-14.421
	0.02032	16.873	4.02445			0.02032	4.19267	-14.705
	0.02033	17.041	4.05457			0.02033	4.18253	-10.1415
	0.02035	20.027	3.6439			0.02035	4.06695	-9.5655
	0.02036	19.97	3.48861			0.02036	4.36775	-7.88
	0.02038	23.902	3.86545			0.02038	3.94098	-5.7415
	0.02039	24.821	3.84752			0.0204	3.91844	0.222
	0.02041	28.588	3.49603			0.02041	3.66523	1.486
	0.02042	31.461	3.26483			0.02042	4.00587	3.158
	0.02043	37.777	3.35132			0.02044	3.5505	5.438
	0.02045	39.045	3.23717			0.02046	4.21502	13.657
	0.02046	41.72	3.37108			0.02047	4.19842	13.738
	0.02048	40.745	3.34517			0.02049	4.52852	11.659
	0.02049	45.406	3.40917			0.0205	4.36989	12.4315
	0.02051	48.074	3.10942			0.02051	5.62721	14.34
	0.02053	54.742	3.33177			0.02053	5.64222	14.262
	0.02054	56.843	3.15407			0.02055	5.26443	17.6815
	0.02056	60.241	3.24229			0.02056	5.12499	18.3785
	0.02057	59.405	3.29229			0.02058	5.02132	19.011
	0.02059	64.641	3.04079			0.02059	5.06521	18.798
	0.0206	67.837	2.79151			0.0206	4.52184	20.6325
	0.02062	68.95	3.10112			0.02062	4.29893	21.7525
	0.02063	70.263	2.95329			0.02064	4.41614	23.383
	0.02065	72.767	3.18581			0.02065	4.35533	23.6865
	0.02066	69.738	3.3031			0.02067	4.49911	22.517
	0.02067	63.666	3.99382			0.02068	4.25577	23.7235
	0.02069	63.018	4.02017			0.02069	4.09256	29.7905
	0.0207	69.672	3.69411			0.02071	3.87705	30.868
	0.02072	73.427	3.33836			0.02073	4.60693	31.259
	0.02073	73.361	3.82989			0.02074	4.00078	34.2865
	0.02075	72.899	3.91527			0.02075	5.13355	39.4975
	0.02076	73.031	3.59313			0.02077	5.10378	39.6575
	0.02078	74.155	3.44703			0.02079	4.78397	42.833
	0.0208	76.011	3.80294			0.0208	4.25333	45.474
	0.02081	76.409	3.82731			0.02082	5.48651	51.7725
	0.02083	79.004	3.48467			0.02083	5.10826	53.66
	0.02084	80.072	3.16442			0.02084	6.05425	57.9405
	0.02086	84.761	4.05597			0.02086	5.94765	58.4735
	0.02087	84.694	4.05972			0.02088	5.74159	59.729
	0.02089	87.589	3.88876			0.02089	6.10235	57.9215
	0.0209	86.578	3.93852			0.02091	5.24122	61.8615
	0.02092	90.156	3.67996			0.02092	4.82712	63.936
	0.02093	91.308	3.57786			0.02093	4.8835	71.19
	0.02094	94.5	3.56548			0.02095	4.31881	74.0195
	0.02096	99.969	3.01918			0.02097	4.97092	78.885
	0.02097	107.018	3.76032			0.02098	4.57232	80.877
	0.02099	108.482	3.67126			0.021	4.70385	86.154
	0.021	111.358	3.75632			0.02101	3.85467	90.3955
	0.02102	111.851	3.78174			0.02102	4.50403	96.932
	0.02103	121.676	3.1037			0.02104	4.04665	99.219
	0.02105	122.703	2.86442			0.02106	4.42953	106.76
	0.02107	123.958	3.68094			0.02107	4.18704	107.974
	0.02108	123.81	3.79642			0.02108	4.12919	113.234
	0.0211	126.191	3.19764			0.0211	3.59845	115.885
	0.02111	127.998	2.94957			0.02111	4.67542	118.971
	0.02113	129.214	3.42709			0.02113	4.19201	121.394
	0.02114	129.902	3.29498			0.02115	4.21004	125.05
	0.02116	135.767	3.33824			0.02116	3.84551	126.867
	0.02117	137.943	3.18026			0.02117	4.34005	132.264
	0.02119	141.241	3.20235			0.02119	3.98976	134.019
	0.0212	143.182	3.02831			0.02121	4.18301	139.512
	0.02121	145.68	3.26027			0.02122	3.69816	141.937
	0.02123	145.158	3.22724			0.02124	4.45922	146.258
	0.02124	143.437	3.69795			0.02125	4.03061	148.401
	0.02126	148.061	3.40223			0.02126	4.91603	148.575
	0.02127	151.605	3.34847			0.02128	4.90625	148.619
	0.02129	152.535	3.29639			0.0213	4.59461	152.058
	0.02131	157.826	3.07821			0.02131	4.3186	153.459
	0.02132	161.775	2.76818			0.02133	3.61751	160.405
	0.02134	166.563	2.91782			0.02134	3.23997	162.282
	0.02135	166.345	2.9188			0.02135	4.43511	163.119
	0.02137	174.224	2.61669			0.02137	3.70629	166.786
	0.02138	173.985	2.50188			0.02139	3.17759	173.285
	0.0214	175.67	2.87581			0.0214	2.67058	175.833
	0.02141	176.526	2.78256			0.02141	3.13895	178.081
	0.02143	179.397	2.87245			0.02143	3.27157	177.416
	0.02144	179.778	2.83961			0.02144	2.93541	181.202
	0.02146	173.628	3.1942			0.02146	2.6884	182.429
	0.02147	171.749	3.25395			0.02148	-3.57101	180.553
	0.02148	173.154	3.27058			0.02149	-3.26109	179
	0.0215	171.633	3.22087			0.0215	-4.68416	180.67
	0.02151	173.509	3.75221			0.02152	-4.59712	180.234
	0.02153	172.215	3.70102			0.02154	-4.32517	175.604
	0.02154	176.649	4.16109			0.02155	-4.35029	175.724
	0.02156	178.764	4.03855			0.02157	-4.5648	175.022
	0.02158	187.221	-3.71418			0.02158	-4.14159	172.912
	0.02159	184.76	-3.54753			0.02159	-4.1368	167.759
	0.02161	185.845	-3.97462			0.02161	-3.85087	166.321
	0.02162	189.183	-4.14103			0.02163	-4.8789	165.523
	0.02164	183.421	-3.01196			0.02164	-4.73542	164.804
	0.02165	179.651	-2.76126			0.02166	-5.21507	162.835
	0.02167	178.137	-3.60559			0.02167	-5.15472	162.518
	0.02168	178.387	-3.60777			0.02168	-5.76688	159.906
	0.0217	171.517	-3.42775			0.0217	-5.06531	156.411
	0.02171	169.569	-3.21013			0.02172	-4.9809	149.481
	0.02172	161.361	-3.58224			0.02173	-4.90974	149.142
	0.02174	159.626	-3.4239			0.02175	-4.18516	144.893
	0.02175	154.329	-3.70222			0.02176	-3.73939	142.655
	0.02177	152.442	-3.56631			0.02177	-4.32084	137.434
	0.02178	151.42	-4.48193			0.02179	-4.00429	135.862
	0.0218	154.902	-4.75333			0.02181	-3.95196	130.38
	0.02181	156.06	-4.03408			0.02182	-3.6148	128.712
	0.02183	153.286	-3.85201			0.02183	-2.92533	126.981
	0.02185	145.331	-3.93584			0.02185	-2.56387	125.159
	0.02186	143.182	-3.59934			0.02187	-4.18196	122.763
	0.02188	139.993	-4.08646			0.02188	-3.99803	121.843
	0.02189	139.415	-4.04297			0.0219	-4.31123	118.894
	0.02191	140.74	-3.80816			0.02191	-3.87097	116.701
	0.02192	138.432	-3.61999			0.02192	-4.15914	113.016
	0.02194	128.605	-3.7452			0.02194	-4.09279	112.695
	0.02195	128.15	-3.53072			0.02196	-3.88114	112.341
	0.02197	125.668	-3.65361			0.02197	-4.01044	112.978
	0.02198	125.593	-3.75072			0.02199	-4.33293	114.218
	0.02199	124.997	-3.71058			0.022	-4.15499	113.319
	0.02201	122.556	-3.43299			0.02201	-4.55819	110.557
	0.02202	119.927	-3.74212			0.02203	-4.36103	109.573
	0.02204	120.727	-3.72606			0.02205	-4.54021	102.111
	0.02205	114.044	-3.34051			0.02206	-4.14972	100.162
	0.02207	110.373	-3.04978			0.02208	-5.01576	99.186
	0.02209	107.575	-3.46695			0.02209	-4.929	98.755
	0.0221	104.657	-3.16331			0.0221	-4.55748	96.026
	0.02212	99.557	-3.36916			0.02212	-4.5341	95.9095
	0.02213	98.46	-3.21792			0.02214	-3.90901	93.1685
	0.02215	96.682	-3.46175			0.02215	-3.24525	89.839
	0.02216	96.614	-3.47862			0.02216	-5.18409	84.177
	0.02218	87.117	-3.32215			0.02218	-5.20808	84.306
	0.02219	83.15	-2.9941			0.02219	-4.38744	84.1405
	0.02221	80.472	-3.80349			0.02221	-4.07731	82.6015
	0.02222	81.542	-3.79926			0.02223	-3.31511	80.689
	0.02224	83.284	-3.19259			0.02224	-2.94414	78.834
	0.02225	80.873	-2.90119			0.02225	-2.62692	69.2945
	0.02226	71.777	-3.40142			0.02227	-2.38285	68.0725
	0.02228	68.688	-3.21186			0.02229	-2.90558	66.9665
	0.02229	60.95	-3.76155			0.0223	-2.62714	65.5595
	0.02231	59.084	-3.62087			0.02232	-3.81021	60.027
	0.02232	55.695	-3.94486			0.02233	-3.9381	60.6615
	0.02234	55.568	-3.84363			0.02234	-4.16716	59.4975
	0.02236	55.441	-3.71526			0.02236	-3.91067	58.212
	0.02237	54.615	-3.6082			0.02238	-4.25333	52.498
	0.02239	47.762	-3.83808			0.02239	-4.27758	52.6295
	0.0224	47.575	-3.88199			0.02241	-4.12498	50.709
	0.02242	42.637	-3.91101			0.02242	-4.15929	50.8815
	0.02243	42.944	-3.88695			0.02243	-3.41339	44.4335
	0.02245	46.582	-3.62348			0.02245	-3.13553	43.0435
	0.02246	45.591	-3.48008			0.02247	-3.73329	41.064
	0.02248	40.623	-3.60174			0.02248	-3.34298	39.1105
	0.02249	38.501	-3.4423			0.0225	-4.89659	39.1195
	0.0225	30.284	-3.73038			0.02251	-4.9	39.1345
	0.02252	29.347	-3.4956			0.02252	-4.84845	36.9535
	0.02253	27.83	-3.50765			0.02254	-4.83042	36.875
	0.02255	25.744	-3.38781			0.02256	-4.42406	35.3745
	0.02256	24.419	-3.72972			0.02257	-4.10062	33.7645
	0.02258	22.7	-3.5355			0.02258	-3.80758	29.49
	0.02259	17.939	-3.72718			0.0226	-4.019	30.541
	0.02261	16.425	-3.55697			0.02262	-4.7011	32.0465
	0.02263	16.257	-3.69281			0.02263	-4.7146	32.114
	0.02264	16.593	-3.69947			0.02265	-4.12513	29.4685
	0.02266	10.547	-3.45174			0.02266	-3.91911	28.4455
	0.02267	9.12	-3.31102			0.02267	-3.60707	22.988
	0.02269	9.23	-3.62265			0.02269	-3.31744	21.518
	0.0227	8.026	-3.50354			0.02271	-5.72183	27.486
	0.02272	1.357	-3.33153			0.02272	-6.03327	29.045
	0.02273	-2.35	-3.01394			0.02274	-4.89262	25.8215
	0.02275	-5.186	-3.76664			0.02275	-4.22427	22.489
	0.02276	-6.201	-3.71591			0.02276	-4.63738	16.684
	0.02277	-8.337	-3.7933			0.02278	-4.24803	14.737
	0.02279	-7.589	-3.82904			0.0228	-4.82689	10.722
	0.0228	-6.468	-3.48797			0.02281	-4.636	9.7715
	0.02282	-6.895	-3.46714			0.02283	-4.58747	5.8885
	0.02283	-9.35	-3.55626			0.02284	-4.3634	4.749
	0.02285	-9.991	-3.53889			0.02285	-5.08138	3.232
	0.02287	-14.742	-3.77656			0.02287	-4.62849	0.9695
	0.02288	-15.33	-3.65686			0.02289	-5.09518	-5.655
	0.0229	-14.528	-3.94432			0.0229	-5.0661	-5.792
	0.02291	-13.246	-4.00369			0.02291	-4.86649	-6.9415
	0.02293	-12.498	-3.6085			0.02293	-4.94919	-6.5245
	0.02294	-12.979	-3.55354			0.02294	-4.36638	-8.632
	0.02296	-21.553	-3.46024			0.02296	-3.9548	-10.679
	0.02297	-23.767	-3.24802			0.02298	-4.4147	-13.186
	0.02299	-26.044	-3.77603			0.02299	-4.14358	-14.556
	0.023	-25.338	-3.76793			0.023	-5.23929	-18.491
	0.02302	-27.951	-3.17581			0.02302	-4.97515	-19.818
	0.02303	-30.91	-2.8184			0.02304	-5.12788	-25.316
	0.02304	-36.397	-3.0629			0.02305	-4.9484	-26.214
	0.02306	-38.527	-2.84696			0.02307	-5.09558	-28.2235
	0.02307	-39.372	-3.42004			0.02308	-4.39961	-31.7075
	0.02309	-40.219	-3.36591			0.02309	-5.2501	-40.017
	0.0231	-45.121	-3.4407			0.02311	-5.16484	-40.4355
	0.02312	-47.544	-3.35183			0.02313	-4.57165	-42.409
	0.02314	-48.996	-3.76334			0.02314	-3.93663	-45.584
	0.02315	-48.182	-3.67419			0.02316	-4.40942	-52.4105
	0.02317	-50.513	-3.39498			0.02317	-4.12642	-53.826
	0.02318	-49.754	-3.44088			0.02318	-4.91514	-60.8185
	0.0232	-57.137	-3.27431			0.0232	-4.62788	-62.254
	0.02321	-60.02	-3.01982			0.02322	-5.20593	-65.1955
	0.02323	-66.293	-3.64506			0.02323	-4.62007	-68.1145
	0.02324	-66.662	-3.50867			0.02324	-4.49041	-72.9875
	0.02326	-69.379	-3.45124			0.02326	-4.41497	-73.37
	0.02327	-69.131	-3.26824			0.02327	-4.60119	-74.6515
	0.02329	-74.935	-3.28444			0.02329	-4.37403	-75.801
	0.0233	-77.141	-3.15729			0.02331	-5.20509	-77.948
	0.02331	-86.265	-3.64665			0.02332	-4.77217	-80.1095
	0.02333	-86.458	-3.55954			0.02333	-4.5217	-85.938
	0.02334	-82.289	-3.68855			0.02335	-3.90281	-89.0265
	0.02336	-81.842	-3.60024			0.02337	-4.49495	-94.2895
	0.02337	-84.145	-3.3151			0.02338	-4.43963	-94.561
	0.02339	-83.953	-3.25566			0.0234	-4.72014	-92.3775
	0.02341	-87.103	-2.94888			0.02341	-4.54799	-93.243
	0.02342	-89.3	-2.64619			0.02342	-4.46662	-100.192
	0.02344	-96.265	-2.87515			0.02344	-4.33889	-100.831
	0.02345	-97.051	-2.77422			0.02346	-4.25556	-103.176
	0.02347	-105.029	-3.17192			0.02347	-3.9655	-104.63
	0.02348	-107.355	-3.05683			0.02349	-4.66141	-107.819
	0.0235	-104.963	-3.75969			0.0235	-4.45216	-108.875
	0.02351	-104.035	-3.83056			0.02351	-5.28258	-109.14
	0.02353	-110.826	-3.28645			0.02353	-5.43221	-108.388
	0.02354	-114.993	-2.94246			0.02355	-4.82585	-108.86
	0.02355	-120.287	-3.8344			0.02356	-4.45369	-110.721
	0.02357	-119.946	-3.81899			0.02358	-4.67305	-114.824
	0.02358	-120.014	-3.53674			0.02359	-4.58179	-115.278
	0.0236	-122.96	-3.31393			0.0236	-4.24535	-119.704
	0.02361	-126.975	-3.75802			0.02362	-3.72626	-122.289
	0.02363	-128.443	-3.45771			0.02364	-4.3318	-128.127
	0.02364	-135.265	-3.29793			0.02365	-3.86799	-130.448
	0.02366	-137.809	-3.12371			0.02366	-4.46299	-130.357
	0.02368	-139.723	-3.49393			0.02368	-4.24021	-131.469
	0.02369	-140.837	-3.43154			0.0237	-3.65943	-139.7
	0.02371	-138.984	-3.6607			0.02371	-2.94176	-143.309
	0.02372	-139.427	-3.61191			0.02373	-4.76807	-148.424
	0.02374	-141.509	-3.49194			0.02374	-4.77018	-148.417
	0.02375	-142.712	-3.36431			0.02375	-5.05517	-146.893
	0.02377	-147.781	-3.50492			0.02377	-5.21483	-146.084
	0.02378	-149.674	-3.37051			0.02379	-3.75606	-153.978
	0.0238	-156.3	-3.66282			0.0238	-3.15136	-156.987
	0.02381	-159.382	-3.32564			0.02382	-4.02879	-162.204
	0.02382	-160.518	-3.57303			0.02383	-3.83223	-163.198
	0.02384	-160.959	-3.51448			0.02384	-4.63212	-166.455
	0.02385	-168.495	-3.61731			0.02386	-3.74998	-170.88
	0.02387	-174.028	-3.47988			0.02388	-5.52256	-179.734
	0.02388	-185.003	-4.72729			0.02389	-5.26507	-181.011
	0.0239	-187.116	-4.41877			0.02391	5.66804	-186.825
	0.02392	-195.997	5.39865			0.02392	5.75885	-187.255
	0.02393	-199.489	5.72159			0.02393	4.63134	-189.752
	0.02395	-200.87	5.11345			0.02395	4.77843	-190.501
	0.02396	-198.671	4.99484			0.02397	4.42035	-182.16
	0.02398	-191.255	4.59316			0.02398	4.04383	-180.269
	0.02399	-189.404	4.41466			0.02399	3.93417	-174.913
	0.02401	-186.17	4.63475			0.02401	4.21753	-176.352
	0.02402	-183.395	4.35073			0.02402	4.83594	-175.052
	0.02404	-172.111	4.26039			0.02404	4.52627	-173.519
	0.02405	-168.113	3.97354			0.02406	5.34686	-170.724
	0.02407	-160.606	3.88039			0.02407	5.29872	-170.488
	0.02408	-157.402	3.62245			0.02408	5.22049	-170.682
	0.02409	-153.553	3.82185			0.0241	5.06837	-169.921
	0.02411	-151.84	3.52795			0.02412	4.84452	-163.946
	0.02412	-147.938	4.25872			0.02413	4.34077	-161.417
	0.02414	-146.147	4.12267			0.02415	4.67668	-158.482
	0.02415	-140.168	3.97278			0.02416	4.42504	-157.213
	0.02417	-135.41	3.5493			0.02417	3.57681	-153.275
	0.02419	-129.355	3.98861			0.02419	3.49653	-152.874
	0.0242	-127.394	3.8944			0.02421	3.86014	-149.345
	0.02422	-122.067	3.57016			0.02422	3.20769	-146.094
	0.02423	-120.492	3.29712			0.02424	4.51388	-140.485
	0.02425	-118.039	4.01358			0.02425	4.3756	-139.787
	0.02426	-117.361	3.87279			0.02426	4.06674	-139.369
	0.02428	-113.982	4.21177			0.02428	3.95328	-138.796
	0.02429	-109.088	3.9491			0.0243	3.25695	-134.492
	0.02431	-102.844	3.56645			0.02431	3.13147	-133.865
	0.02432	-101.325	3.36075			0.02433	3.35529	-130.398
	0.02433	-94.5	3.58493			0.02434	3.44956	-130.883
	0.02435	-92.09	3.39057			0.02435	3.77903	-128.899
	0.02436	-97.51	3.94822			0.02437	3.41482	-127.062
	0.02438	-99.612	4.11447			0.02439	3.48874	-123.895
	0.02439	-96.789	3.74203			0.0244	3.55167	-124.215
	0.02441	-97.379	3.72301			0.02441	3.48575	-122.186
	0.02442	-96.2	4.00767			0.02443	3.54458	-122.476
	0.02444	-92.805	3.77688			0.02445	2.58597	-118.808
	0.02446	-80.821	3.32917			0.02446	2.12696	-116.513
	0.02447	-79.041	3.11291			0.02448	3.15296	-114.237
	0.02449	-76.699	3.61651			0.02449	3.103	-113.99
	0.0245	-75.942	3.5813			0.0245	3.73218	-112.646
	0.02452	-68.079	3.12379			0.02452	3.59173	-111.938
	0.02453	-62.078	2.49959			0.02454	3.96966	-113.49
	0.02455	-50.513	3.05958			0.02455	3.72063	-112.24
	0.02456	-49.462	3.02168			0.02457	3.90656	-114.814
	0.02458	-54.399	3.20816			0.02458	4.4908	-117.749
	0.02459	-55.111	3.06832			0.02459	3.47327	-113.478
	0.0246	-46.677	3.53592			0.02461	3.10924	-111.653
	0.02462	-45.639	3.39101			0.02463	3.41971	-108.412
	0.02463	-43.917	3.78522			0.02464	3.35503	-108.088
	0.02465	-40.898	3.54007			0.02466	3.43598	-106.466
	0.02466	-30.195	3.31735			0.02467	3.2739	-105.658
	0.02468	-28.333	3.04752			0.02468	4.12473	-106.924
	0.0247	-24.741	3.70129			0.0247	4.14925	-107.054
	0.02471	-23.821	3.69432			0.02472	4.23421	-103.053
	0.02473	-20.961	3.43603			0.02473	4.18668	-102.807
	0.02474	-22.092	3.44196			0.02474	3.40997	-100.049
	0.02476	-24.146	3.82137			0.02476	3.31799	-99.6115
	0.02477	-23.226	3.74442			0.02477	4.27225	-97.3175
	0.02479	-17.31	3.59124			0.02479	4.12229	-96.5665
	0.0248	-14.261	3.22733			0.02481	4.5272	-96.6465
	0.02482	-12.498	4.06239			0.02482	4.47286	-96.3665
	0.02483	-12.445	4.07794			0.02483	4.2391	-96.957
	0.02485	-10.684	3.94323			0.02485	4.2884	-97.194
	0.02486	-10.898	3.92746			0.02487	3.60058	-97.1965
	0.02487	-9.297	3.94936			0.02488	3.5052	-96.722
	0.02489	-6.201	3.72679			0.0249	3.53949	-90.45
	0.0249	-0.794	3.60537			0.02491	3.27566	-89.1285
	0.02492	2.057	3.32346			0.02492	4.16602	-91.1905
	0.02493	6.39	3.66742			0.02494	4.21225	-91.424
	0.02495	7.153	3.58208			0.02496	4.33588	-91.349
	0.02497	12.587	3.56745			0.02497	4.2805	-91.0795
	0.02498	17.939	3.21304			0.02499	5.04764	-90.882
	0.025	22.471	3.23502			0.025	5.30067	-92.17
	0.02501	20.65	3.33397			0.02501	6.13032	-95.366
	0.02503	18.389	3.46585			0.02503	6.01999	-94.815
	0.02504	16.649	3.61804			0.02505	5.70122	-91.173
	0.02506	13.695	3.52255			0.02506	5.42652	-89.7895
	0.02507	15.475	3.26476			0.02507	5.14002	-83.582
	0.02509	21.161	3.74283			0.02509	4.65819	-81.172
	0.0251	22.243	3.69136			0.0251	5.70704	-80.7515
	0.02511	22.871	3.70587			0.02512	5.74477	-80.9375
	0.02513	21.559	3.71837			0.02514	5.4324	-78.5795
	0.02514	20.48	4.0711			0.02515	5.31211	-77.984
	0.02516	23.329	3.80734			0.02516	5.42089	-77.007
	0.02517	29.347	4.00781			0.02518	5.32233	-76.513
	0.02519	30.284	3.98617			0.0252	4.72072	-75.5835
	0.0252	35.497	3.76417			0.02521	4.76623	-75.8065
	0.02522	37.356	3.62275			0.02523	4.72762	-77.488
	0.02524	37.356	3.90173			0.02524	4.6525	-77.129
	0.02525	36.695	3.77232			0.02525	4.97504	-74.1205
	0.02527	40.319	4.24075			0.02527	4.92234	-73.843
	0.02528	42.576	4.06063			0.02529	4.11579	-72.6245
	0.0253	46.024	4.02565			0.0253	4.16851	-72.8885
	0.02531	48.572	3.67755			0.02532	4.07343	-75.677
	0.02533	57.866	4.0531			0.02533	4.17164	-76.17
	0.02534	60.563	3.85639			0.02534	4.17269	-75.837
	0.02536	62.371	3.97786			0.02536	4.23354	-76.1375
	0.02537	64.836	3.76422			0.02538	3.98662	-77.1955
	0.02538	69.738	3.8797			0.02539	3.55623	-75.0325
	0.0254	72.767	3.69015			0.02541	3.61387	-73.709
	0.02541	79.471	3.41031			0.02542	3.72604	-74.2755
	0.02543	80.673	3.21906			0.02543	3.99156	-75.454
	0.02544	82.413	3.7175			0.02545	3.99811	-75.5
	0.02546	82.949	3.74457			0.02547	4.76191	-74.921
	0.02548	83.15	3.47767			0.02548	4.82211	-75.2145
	0.02549	84.223	3.27816			0.02549	4.39941	-76.4495
	0.02551	92.597	3.4693			0.02551	4.56641	-77.28
	0.02552	94.841	3.31631			0.02553	3.84413	-76.403
	0.02554	91.918	3.60099			0.02554	3.49528	-74.673
	0.02555	91.918	3.45914			0.02556	4.51538	-72.3275
	0.02557	94.092	3.93894			0.02557	4.75762	-73.5245
	0.02558	96.751	3.72745			0.02558	3.70686	-74.734
	0.0256	98.05	3.8919			0.0256	3.38931	-73.153
	0.02561	97.708	3.91105			0.02562	4.62665	-73.6935
	0.02563	100.862	3.67094			0.02563	4.59737	-73.5305
	0.02564	101.688	3.58629			0.02565	3.79873	-71.8355
	0.02565	100.45	3.82425			0.02566	3.72288	-71.4675
	0.02567	99.626	3.96424			0.02567	4.2938	-70.607
	0.02568	103.067	3.31417			0.02569	4.18916	-70.077
	0.0257	103.481	3.25648			0.02571	4.30321	-69.8575
	0.02571	108.692	3.13381			0.02572	4.55793	-71.141
	0.02573	108.133	3.14071			0.02574	4.4189	-72.306
	0.02575	104.796	3.46111			0.02575	3.80421	-69.2285
	0.02576	108.063	3.18733			0.02576	4.62337	-65.3765
	0.02578	117.041	3.10749			0.02578	4.43065	-64.4135
	0.02579	116.539	3.12502			0.0258	4.6647	-62.4735
	0.02581	111.639	3.50597			0.02581	4.50212	-61.648
	0.02582	108.063	3.75175			0.02582	4.02929	-60.669
	0.02584	103.412	3.71145			0.02584	4.11861	-61.109
	0.02585	104.242	3.55243			0.02585	3.16716	-58.9025
	0.02587	106.6	3.98285			0.02587	3.02843	-58.207
	0.02588	105.489	4.05565			0.02589	3.63542	-59.931
	0.0259	109.602	3.86591			0.0259	3.62853	-59.894
	0.02591	112.627	3.69295			0.02591	3.45124	-59.7095
	0.02592	119.855	3.18849			0.02593	3.56786	-60.2985
	0.02594	122.043	2.96731			0.02595	4.19843	-61.278
	0.02595	123.072	3.141			0.02596	4.21318	-61.3495
	0.02597	122.777	3.17879			0.02598	4.16819	-62.259
	0.02598	125.145	3.02998			0.02599	4.30943	-62.956
	0.026	125.294	2.92206			0.026	4.06437	-64.2215
	0.02602	126.341	3.30501			0.02602	4.11663	-64.478
	0.02603	126.116	3.10847			0.02604	3.42607	-61.1815
	0.02605	123.219	4.29935			0.02605	3.38841	-60.998
	0.02606	124.402	4.28392			0.02607	3.64257	-60.1565
	0.02608	126.942	3.99008			0.02608	3.64209	-60.16
	0.02609	126.566	4.01837			0.02609	3.75961	-62.77
	0.02611	126.566	4.03214			0.02611	3.43439	-61.149
	0.02612	130.594	3.9042			0.02613	4.04007	-59.514
	0.02614	138.923	3.07277			0.02614	3.71741	-57.902
	0.02615	140.159	2.88416			0.02616	4.13635	-56.358
	0.02616	140.408	3.4298			0.02617	4.05622	-55.954
	0.02618	141.408	3.35927			0.02618	3.96424	-55.839
	0.02619	143.097	3.44151			0.0262	3.82673	-55.1445
	0.02621	142.418	3.5196			0.02622	3.29797	-52.1325
	0.02622	143.779	3.34119			0.02623	3.01731	-50.726
	0.02624	146.116	3.10783			0.02624	3.43177	-51.1215
	0.02625	145.245	3.68755			0.02626	3.23652	-50.1485
	0.02627	147.616	3.49219			0.02628	3.95096	-50.5455
	0.02629	148.418	3.74074			0.02629	4.12631	-51.41
	0.0263	149.138	3.74843			0.02631	3.3603	-50.4025
	0.02632	153.758	3.29644			0.02632	3.36637	-50.4375
	0.02633	154.519	3.26117			0.02633	3.92374	-49.9705
	0.02635	157.43	3.12453			0.02635	4.43545	-52.536
	0.02636	155.576	3.23203			0.02637	4.13102	-57.743
	0.02638	153.569	3.47524			0.02638	4.09399	-57.567
	0.02639	152.162	3.4908			0.0264	4.63611	-58.01
	0.02641	148.598	4.11408			0.02641	4.43904	-57.03
	0.02642	152.069	3.90469			0.02642	4.68706	-55.5115
	0.02643	157.727	3.71038			0.02644	4.5487	-54.82
	0.02645	160.133	3.43222			0.02646	4.72848	-56.584
	0.02646	166.236	3.75954			0.02647	5.16038	-58.7375
	0.02648	167.664	3.62179			0.02649	4.18811	-60.871
	0.02649	167.333	3.86491			0.0265	4.01157	-59.9875
	0.02651	167.997	3.78507			0.02651	3.88981	-58.654
	0.02653	174.343	3.52279			0.02653	3.64074	-57.41
	0.02654	171.749	3.5222			0.02655	4.12201	-57.962
	0.02656	180.546	3.70037			0.02656	4.2755	-58.735
	0.02657	185.301	3.30762			0.02657	4.20075	-58.1985
	0.02659	195.031	3.39962			0.02659	4.01787	-57.2895
	0.0266	196.094	3.26703			0.0266	4.58849	-58.462
	0.02662	197.323	-3.41239			0.02662	4.55905	-58.306
	0.02663	195.789	-3.39502			0.02664	4.00816	-57.9285
	0.02665	195.637	-3.69153			0.02665	3.74472	-56.6185
	0.02666	192.061	-3.43419			0.02666	4.34409	-56.059
	0.02668	188.056	-4.03743			0.02668	4.46112	-56.642
	0.02669	191.043	-4.16653			0.0267	4.36671	-51.6965
	0.0267	180.675	-3.2742			0.02671	4.57677	-52.7415
	0.02672	176.526	-2.99255			0.02673	4.71409	-58.201
	0.02673	170.137	-4.14601			0.02674	4.77286	-58.4985
	0.02675	170.366	-4.10986			0.02675	4.47367	-59.727
	0.02676	167.002	-4.16666			0.02677	4.66475	-60.684
	0.02678	166.454	-4.07155			0.02679	4.33523	-60.124
	0.0268	165.692	-3.89015			0.0268	4.14536	-59.187
	0.02681	165.584	-3.88022			0.02682	5.01817	-57.973
	0.02683	161.053	-3.71165			0.02683	5.15711	-58.666
	0.02684	158.422	-3.2969			0.02684	4.95569	-58.4695
	0.02686	150.684	-3.55084			0.02686	4.70538	-57.2075
	0.02687	152.255	-3.6798			0.02688	4.75448	-58.3275
	0.02689	148.598	-3.60968			0.02689	4.6972	-58.055
	0.0269	145.68	-3.49482			0.0269	5.14999	-54.4805
	0.02692	138.759	-4.05402			0.02692	5.23593	-54.8935
	0.02693	138.595	-3.91534			0.02693	4.66592	-54.6285
	0.02694	135.209	-3.91488			0.02695	4.27391	-52.6725
	0.02696	135.209	-3.8085			0.02697	5.2287	-51.523
	0.02697	133.47	-3.81436			0.02698	5.0621	-50.6895
	0.02699	130.671	-3.51516			0.02699	5.599	-50.6465
	0.027	126.791	-3.40106			0.02701	5.50981	-50.186
	0.02702	124.997	-3.13552			0.02703	4.89944	-51.255
	0.02703	117.831	-3.55314			0.02704	5.22525	-52.8795
	0.02705	115.967	-3.32369			0.02706	4.27744	-52.307
	0.02707	116.754	-3.46022			0.02707	3.78599	-49.843
	0.02708	116.324	-3.5106			0.02708	3.96891	-42.4345
	0.0271	113.335	-3.91562			0.0271	3.70636	-41.1235
	0.02711	113.831	-3.89339			0.02712	4.71198	-40.0745
	0.02713	111.71	-3.53536			0.02713	4.50612	-39.054
	0.02714	110.022	-3.35233			0.02715	5.13773	-37.072
	0.02716	104.588	-3.33863			0.02716	5.4056	-38.415
	0.02717	101.757	-3.06837			0.02717	5.062	-37.6785
	0.02719	94.773	-3.64206			0.02719	4.81484	-36.4465
	0.0272	97.229	-3.68974			0.02721	5.50837	-37.254
	0.02721	99.146	-3.32748			0.02722	5.59361	-37.6725
	0.02723	94.773	-3.18006			0.02724	4.34501	-33.4295
	0.02724	90.63	-4.10947			0.02725	4.45748	-33.989
	0.02726	90.63	-4.00509			0.02726	4.15226	-34.3105
	0.02727	86.578	-3.73163			0.02728	4.21844	-34.632
	0.02729	84.089	-3.50968			0.0273	3.93734	-36.5885
	0.02731	81.877	-3.89638			0.02731	3.92993	-36.5525
	0.02732	82.078	-3.76847			0.02732	3.76565	-35.8015
	0.02734	81.341	-3.47808			0.02734	3.80973	-36.017
	0.02735	78.271	-3.27263			0.02736	3.81509	-39.762
	0.02737	71.514	-3.78834			0.02737	4.07602	-41.0655
	0.02738	69.278	-3.42429			0.02739	3.76147	-40.312
	0.0274	63.861	-3.45771			0.0274	3.937	-41.1935
	0.02741	63.666	-3.36271			0.02741	3.51915	-39.44
	0.02743	61.208	-3.34233			0.02743	3.42321	-38.974
	0.02744	59.791	-3.25655			0.02745	4.46996	-37.5255
	0.02746	59.662	-3.35886			0.02746	4.40784	-37.2075
	0.02747	59.405	-3.25192			0.02748	4.27525	-36.7895
	0.02748	52.526	-2.92147			0.02749	4.52022	-38.0175
	0.0275	50.763	-2.70978			0.0275	3.94997	-37.0075
	0.02751	47.14	-3.12415			0.02752	3.69252	-35.7165
	0.02753	47.265	-3.2122			0.02754	4.32583	-36.059
	0.02754	47.016	-3.03853			0.02755	4.76252	-38.236
	0.02756	42.576	-2.65926			0.02757	4.61379	-43.7165
	0.02758	37.115	-3.42084			0.02758	4.45789	-42.932
	0.02759	34.125	-3.22246			0.02759	3.76229	-35.3845
	0.02761	25.686	-3.75475			0.02761	3.21533	-32.6575
	0.02762	23.501	-3.63547			0.02763	4.6644	-33.8805
	0.02764	22.7	-4.23328			0.02764	4.67513	-33.946
	0.02765	22.814	-4.21807			0.02765	5.0177	-33.8055
	0.02767	20.593	-3.9979			0.02767	5.0037	-33.7355
	0.02768	19.857	-3.85555			0.02768	5.06141	-31.044
	0.0277	19.574	-4.00773			0.0277	4.91568	-30.3115
	0.02771	19.291	-3.90618			0.02772	5.09071	-30.382
	0.02773	16.145	-3.58122			0.02773	4.87825	-29.309
	0.02774	15.587	-3.50127			0.02774	4.28409	-24.801
	0.02775	13.639	-3.5329			0.02776	4.49646	-25.863
	0.02777	12.421	-3.39779			0.02778	4.71237	-30.4025
	0.02778	7.589	-3.8227			0.02779	4.992	-31.795
	0.0278	6.282	-3.81026			0.02781	4.19051	-33.3615
	0.02781	-2.35	-4.01471			0.02782	3.73086	-31.0655
	0.02783	-3.742	-3.809			0.02783	4.15628	-26.7255
	0.02785	-4.491	-3.74665			0.02785	3.91432	-25.507
	0.02786	-5.72	-3.56432			0.02787	4.34276	-28.9905
	0.02788	-8.23	-3.62251			0.02788	4.31809	-28.8765
	0.02789	-8.337	-3.58871			0.0279	5.0319	-29.452
	0.02791	-13.78	-3.71937			0.02791	5.15461	-30.052
	0.02792	-14.207	-3.65831			0.02792	4.06176	-30.939
	0.02794	-14.474	-3.67505			0.02794	3.83042	-29.789
	0.02795	-14.047	-3.6178			0.02796	4.35596	-28.518
	0.02797	-19.187	-3.06279			0.02797	4.63142	-29.8965
	0.02798	-23.118	-2.66451			0.02799	4.32249	-29.955
	0.02799	-26.316	-3.35134			0.028	4.27691	-29.7375
	0.02801	-28.115	-3.17634			0.02801	4.32207	-24.929
	0.02802	-33.006	-3.54179			0.02803	3.75076	-22.076
	0.02804	-32.674	-3.56367			0.02805	4.50923	-19.997
	0.02805	-33.892	-3.72898			0.02806	4.50615	-19.9765
	0.02807	-33.837	-3.82564			0.02807	4.16913	-20.683
	0.02808	-39.316	-3.80498			0.02809	3.99312	-19.8025
	0.0281	-41.522	-3.5647			0.02811	4.28705	-19.685
	0.02812	-43.631	-3.96701			0.02812	4.12849	-18.887
	0.02813	-43.174	-3.8771			0.02814	4.55829	-19.817
	0.02815	-48.531	-3.5345			0.02815	4.25258	-18.2885
	0.02816	-50.104	-3.3221			0.02816	4.29397	-17.9195
	0.02818	-47.718	-3.63241			0.02818	4.61076	-19.4955
	0.02819	-48.647	-3.48939			0.0282	3.87279	-23.6845
	0.02821	-47.313	-3.5641			0.02821	3.91015	-23.876
	0.02822	-47.95	-3.67655			0.02823	3.74019	-21.7
	0.02824	-52.097	-3.87628			0.02824	3.77929	-21.8975
	0.02825	-53.394	-3.81698			0.02825	3.32701	-17.6715
	0.02826	-56.54	-4.03849			0.02827	3.1785	-16.9165
	0.02828	-55.765	-4.0449			0.02829	3.08931	-21.424
	0.02829	-57.376	-3.66446			0.0283	2.72293	-19.6025
	0.02831	-59.116	-3.51242			0.02832	3.51814	-17.7485
	0.02832	-58.275	-3.91492			0.02833	3.79846	-19.1685
	0.02834	-58.695	-3.90166			0.02834	4.32208	-21.8025
	0.02836	-62.868	-3.73343			0.02836	4.36668	-22.02
	0.02837	-66.477	-3.43839			0.02838	3.83629	-20.6955
	0.02839	-73.555	-3.93634			0.02839	3.63994	-19.732
	0.0284	-75.942	-3.70082			0.0284	4.70637	-16.314
	0.02842	-85.493	-4.08734			0.02842	4.82092	-16.8785
	0.02843	-87.361	-4.03609			0.02843	4.31796	-19.2175
	0.02845	-93.522	-4.56036			0.02845	4.13795	-18.314
	0.02846	-97.182	-4.18454			0.02847	3.94126	-13.7935
	0.02848	-102.315	-4.50333			0.02848	3.63475	-12.2525
	0.02849	-103.042	-4.32384			0.02849	4.19575	-14.527
	0.02851	-108.287	-4.20597			0.02851	4.20618	-14.5825
	0.02852	-111.094	-3.87798			0.02853	3.44614	-9.777
	0.02853	-116.209	-4.0879			0.02854	3.32505	-9.1675
	0.02855	-117.361	-3.97797			0.02856	3.74066	-8.8755
	0.02856	-119.877	-4.04131			0.02857	3.82391	-9.3065
	0.02858	-122.479	-3.78527			0.02858	4.05176	-7.5405
	0.02859	-127.743	-4.36385			0.0286	3.58578	-5.211
	0.02861	-127.603	-4.36019			0.02862	3.9153	-2.767
	0.02863	-132.326	-4.38283			0.02863	3.34244	0.098
	0.02864	-133.254	-4.37298			0.02865	3.90408	1.216
	0.02866	-138.396	-4.49308			0.02866	4.21553	-0.3485
	0.02867	-140.316	-4.28917			0.02867	4.36135	-1.9165
	0.02869	-139.797	-4.49086			0.02869	4.52209	-2.7135
	0.0287	-140.093	-4.39242			0.02871	4.17927	-3.387
	0.02872	-143.316	-4.07344			0.02872	3.97028	-2.335
	0.02873	-144.61	-3.91025			0.02874	4.07823	-0.405
	0.02875	-141.959	-4.31763			0.02875	3.81617	0.9065
	0.02876	-142.787	-4.31446			0.02876	4.23253	2.6425
	0.02877	-148.409	-4.55887			0.02878	4.52974	1.162
	0.02879	-149.04	-4.52743			0.0288	3.77053	1.154
	0.0288	-151.194	-4.35817			0.02881	3.81041	0.9455
	0.02882	-151.517	-4.3322			0.02882	4.14674	3.664
	0.02883	-149.436	-4.2016			0.02884	3.8279	5.243
	0.02885	-151.84	-4.02323			0.02886	5.2042	6.579
	0.02886	-155.88	-4.37615			0.02887	5.39183	5.6335
	0.02888	-155.88	-4.18699			0.02889	4.98467	7.77
	0.0289	-158.603	-4.0972			0.0289	4.97553	7.814
	0.02891	-160.606	-3.91996			0.02891	4.85623	11.231
	0.02893	-163.374	-4.19204			0.02893	4.50811	12.977
	0.02894	-164.559	-4.09695			0.02895	4.77813	15.198
	0.02896	-166.693	-4.36282			0.02896	4.99507	14.121
	0.02897	-167.732	-4.30054			0.02898	4.25505	12.351
	0.02899	-172.511	-4.2963			0.02899	4.33662	11.949
	0.029	-175.364	-4.03242			0.029	3.49374	16.6985
	0.02902	-178.853	-4.14198			0.02902	3.26262	17.85
	0.02903	-182.264	-3.89092			0.02904	4.30446	16.612
	0.02904	-186.878	4.97113			0.02905	4.66875	14.7915
	0.02906	-187.712	4.97966			0.02907	4.29256	12.1415
	0.02907	-189.649	5.26983			0.02908	4.04874	13.3565
	0.02909	-190.263	5.28299			0.02909	4.02959	17.02
	0.0291	-179.177	4.77412			0.02911	3.89706	17.6865
	0.02912	-177.249	4.55032			0.02913	4.42295	15.5745
	0.02914	-167.827	4.59746			0.02914	4.45596	15.4135
	0.02915	-165.203	4.44225			0.02915	4.2427	17.617
	0.02917	-159.556	4.16342			0.02917	4.22303	17.7235
	0.02918	-156.723	3.89061			0.02919	3.99574	18.1525
	0.0292	-155.628	4.29201			0.0292	3.79017	19.172
	0.02921	-154.295	4.1126			0.02922	4.59885	19.739
	0.02923	-150.632	4.42251			0.02923	4.76465	18.9225
	0.02924	-148.882	4.19383			0.02924	4.26048	16.2165
	0.02926	-145.839	4.65344			0.02926	4.35066	15.7725
	0.02927	-145.223	4.56408			0.02928	3.80775	13.6375
	0.02929	-138.102	4.4594			0.02929	3.96542	12.849
	0.0293	-135.916	4.23244			0.02931	3.79386	11.397
	0.02931	-128.583	4.37487			0.02932	3.7676	11.541
	0.02933	-125.1	4.15288			0.02933	3.69012	9.804
	0.02934	-116.683	3.88601			0.02935	3.94683	8.521
	0.02936	-116.683	3.91663			0.02937	2.97764	12.0345
	0.02937	-115.398	3.7459			0.02938	2.5008	14.4
	0.02939	-114.521	3.55159			0.0294	4.32078	13.969
	0.02941	-110.424	3.82755			0.02941	4.5885	12.629
	0.02942	-106.955	3.45929			0.02942	4.66899	10.4275
	0.02944	-102.579	4.06855			0.02944	4.81099	9.7325
	0.02945	-100.468	4.00617			0.02946	3.55574	8.6225
	0.02947	-92.48	3.51195			0.02947	3.39838	9.418
	0.02948	-91.05	3.21474			0.02948	3.19713	9.712
	0.0295	-92.415	4.22437			0.0295	3.01549	10.613
	0.02951	-91.699	4.18428			0.02951	3.76318	9.6065
	0.02953	-85.172	3.7762			0.02953	3.48796	10.9915
	0.02954	-82.033	3.4551			0.02955	3.63826	12.3645
	0.02955	-72.866	3.6145			0.02956	3.94825	10.8195
	0.02957	-74.37	3.53327			0.02957	3.43841	9.8215
	0.02958	-71.617	4.17947			0.02959	3.46472	9.69
	0.0296	-66.908	3.77077			0.02961	3.07593	13.8485
	0.02961	-58.455	3.81699			0.02962	2.88441	14.8015
	0.02963	-57.137	3.70501			0.02964	4.27458	8.8065
	0.02964	-51.275	3.38072			0.02965	4.45459	7.8995
	0.02966	-50.572	3.14064			0.02966	4.45899	9.2705
	0.02968	-50.279	3.9916			0.02968	4.56394	8.754
	0.02969	-48.531	3.83383			0.0297	3.21801	11.2115
	0.02971	-46.446	3.91736			0.02971	3.03894	12.1145
	0.02972	-46.677	3.89028			0.02973	3.54428	12.111
	0.02974	-44.547	3.90812			0.02974	3.42117	12.7235
	0.02975	-45.236	3.93002			0.02975	3.93003	13.363
	0.02977	-48.298	4.2459			0.02977	3.97667	13.126
	0.02978	-49.229	4.30792			0.02979	3.90502	14.0235
	0.0298	-48.88	4.31982			0.0298	3.97317	13.68
	0.02981	-49.287	4.44894			0.02982	4.05499	12.734
	0.02982	-47.95	3.78179			0.02983	3.99122	13.0625
	0.02984	-47.139	3.71278			0.02984	3.3389	13.3415
	0.02985	-40.05	3.38145			0.02986	3.0835	14.615
	0.02987	-36.229	3.02184			0.02988	3.40804	16.01
	0.02988	-29.537	3.38424			0.02989	3.87768	13.663
	0.0299	-26.969	3.20144			0.0299	2.81274	13.3335
	0.02992	-30.14	3.63863			0.02992	2.81171	13.338
	0.02993	-29.482	3.62775			0.02994	2.72701	12.8045
	0.02995	-27.842	3.47112			0.02995	2.62934	13.2935
[truncated: 12,788 more rows]

## Sheet: Fig. 2A, B
Fig. 2A	Numerical data below are for the instantaneous velocity histograms. Data for bead coordinate recordings are available upon request.
Data	Control				Ndc80c example 1				Ndc80c example 2
Column	LEFT		RIGHT		LEFT		RIGHT		LEFT		RIGHT
Axis	velocity	counts	velocity	counts	velocity	counts	velocity	counts	velocity	counts	velocity	counts
Units	μm/s	a.u.	μm/s	a.u.	μm/s	a.u.	μm/s	a.u.	μm/s	a.u.	μm/s	a.u.
	-19.9503	31	-37.4988	13	-31.0933	15	-20.2386	40	-14.9484	30	-35.2971	21
	-17.9503	21	-35.4988	10	-29.0933	10	-18.2386	41	-12.9484	175	-33.2971	15
	-15.9503	23	-33.4988	30	-27.0933	8	-16.2386	102	-10.9484	503	-31.2971	12
	-13.9503	20	-31.4988	23	-25.0933	6	-14.2386	214	-8.94842	1593	-29.2971	11
	-11.9503	24	-29.4988	23	-23.0933	6	-12.2386	350	-6.94842	4024	-27.2971	10
	-9.95033	25	-27.4988	19	-21.0933	5	-10.2386	1453	-4.94842	9665	-25.2971	9
	-7.95033	6	-25.4988	13	-19.0933	5	-8.23864	3710	-2.94842	21468	-23.2971	8
	-5.95033	23	-23.4988	10	-17.0933	4	-6.23864	7673	-0.94842	40988	-21.2971	9
	-3.95033	20	-21.4988	9	-15.0933	4	-4.23864	15190	1.05158	62272	-19.2971	8
	-1.95033	28	-19.4988	18	-13.0933	4	-2.23864	26732	3.05158	80185	-17.2971	7
	0.04967	24	-17.4988	16	-11.0933	4	-0.23864	40680	5.05158	92387	-15.2971	2
	2.04967	6	-15.4988	12	-9.0933	4	1.76136	55954	7.05158	98163	-13.2971	2
	4.04967	24	-13.4988	13	-7.0933	9	3.76136	69278	9.05158	95804	-11.2971	2
	6.04967	0	-11.4988	9	-5.0933	73	5.76136	76865	11.0516	88587	-9.29706	1
	8.04967	24	-9.49884	10	-3.0933	128	7.76136	81560	13.0516	80157	-7.29706	2
	10.0497	2	-7.49884	9	-1.0933	100	9.76136	79986	15.0516	69877	-5.29706	1
	12.0497	12	-5.49884	8	0.9067	103	11.7614	74937	17.0516	58196	-3.29706	2
	14.0497	14	-3.49884	8	2.9067	134	13.7614	68228	19.0516	49698	-1.29706	1
	16.0497	13	-1.49884	9	4.9067	137	15.7614	57449	21.0516	39436	0.70294	1
	18.0497	11	0.50116	8	6.9067	205	17.7614	47387	23.0516	32193	2.70294	2
	20.0497	12	2.50116	8	8.9067	275	19.7614	38623	25.0516	25247	4.70294	1
	22.0497	10	4.50116	6	10.9067	432	21.7614	31302	27.0516	19689	6.70294	2
	24.0497	11	6.50116	8	12.9067	573	23.7614	25765	29.0516	15519	8.70294	1
	26.0497	11	8.50116	7	14.9067	732	25.7614	20234	31.0516	12520	10.7029	1
	28.0497	9	10.5012	6	16.9067	719	27.7614	15983	33.0516	10266	12.7029	2
	30.0497	11	12.5012	6	18.9067	809	29.7614	12361	35.0516	9166	14.7029	61
	32.0497	10	14.5012	8	20.9067	913	31.7614	10617	37.0516	7822	16.7029	92
	34.0497	8	16.5012	7	22.9067	1145	33.7614	9022	39.0516	6696	18.7029	84
	36.0497	11	18.5012	7	24.9067	1492	35.7614	7450	41.0516	6264	20.7029	60
	38.0497	7	20.5012	23	26.9067	1748	37.7614	6697	43.0516	5695	22.7029	69
	40.0497	9	22.5012	18	28.9067	1889	39.7614	5587	45.0516	5182	24.7029	91
	42.0497	10	24.5012	15	30.9067	2283	41.7614	4894	47.0516	5315	26.7029	133
	44.0497	7	26.5012	15	32.9067	2550	43.7614	4527	49.0516	5058	28.7029	129
	46.0497	7	28.5012	12	34.9067	3019	45.7614	3663	51.0516	4996	30.7029	274
	48.0497	12	30.5012	12	36.9067	3283	47.7614	3271	53.0516	4709	32.7029	251
	50.0497	7	32.5012	34	38.9067	3598	49.7614	2990	55.0516	4402	34.7029	270
	52.0497	7	34.5012	31	40.9067	3826	51.7614	2640	57.0516	4196	36.7029	243
	54.0497	7	36.5012	42	42.9067	4438	53.7614	2269	59.0516	4020	38.7029	348
	56.0497	8	38.5012	70	44.9067	5050	55.7614	2081	61.0516	3622	40.7029	520
	58.0497	10	40.5012	57	46.9067	5085	57.7614	1783	63.0516	3128	42.7029	679
	60.0497	39	42.5012	45	48.9067	5407	59.7614	1440	65.0516	2860	44.7029	916
	62.0497	63	44.5012	48	50.9067	5962	61.7614	1269	67.0516	2663	46.7029	1241
	64.0497	68	46.5012	55	52.9067	6541	63.7614	1164	69.0516	2475	48.7029	1482
	66.0497	117	48.5012	85	54.9067	6773	65.7614	1049	71.0516	2251	50.7029	1862
	68.0497	118	50.5012	70	56.9067	7302	67.7614	905	73.0516	1994	52.7029	2574
	70.0497	174	52.5012	83	58.9067	7024	69.7614	905	75.0516	1660	54.7029	2715
	72.0497	124	54.5012	109	60.9067	7748	71.7614	967	77.0516	1551	56.7029	2970
	74.0497	186	56.5012	97	62.9067	7621	73.7614	808	79.0516	1519	58.7029	3573
	76.0497	235	58.5012	165	64.9067	7896	75.7614	877	81.0516	1423	60.7029	3943
	78.0497	215	60.5012	126	66.9067	8145	77.7614	900	83.0516	1376	62.7029	4486
	80.0497	266	62.5012	187	68.9067	7427	79.7614	1007	85.0516	1276	64.7029	5325
	82.0497	406	64.5012	267	70.9067	7507	81.7614	1146	87.0516	1125	66.7029	5981
	84.0497	390	66.5012	262	72.9067	7567	83.7614	1236	89.0516	1111	68.7029	6431
	86.0497	413	68.5012	354	74.9067	7776	85.7614	1256	91.0516	1225	70.7029	7334
	88.0497	541	70.5012	339	76.9067	7693	87.7614	1469	93.0516	1070	72.7029	7981
	90.0497	681	72.5012	350	78.9067	7846	89.7614	1550	95.0516	1242	74.7029	8770
	92.0497	878	74.5012	404	80.9067	7577	91.7614	2047	97.0516	1409	76.7029	9478
	94.0497	1170	76.5012	589	82.9067	7538	93.7614	2137	99.0516	1507	78.7029	9659
	96.0497	1411	78.5012	637	84.9067	7953	95.7614	2637	101.052	1376	80.7029	10668
	98.0497	1593	80.5012	669	86.9067	8491	97.7614	2678	103.052	1619	82.7029	11134
	100.05	2149	82.5012	758	88.9067	8597	99.7614	3218	105.052	1936	84.7029	10585
	102.05	2719	84.5012	931	90.9067	8905	101.761	3864	107.052	2042	86.7029	11238
	104.05	3383	86.5012	1180	92.9067	9482	103.761	4863	109.052	2681	88.7029	11620
	106.05	4636	88.5012	1529	94.9067	9764	105.761	5286	111.052	3023	90.7029	12033
	108.05	5381	90.5012	1792	96.9067	9948	107.761	5848	113.052	3477	92.7029	12123
	110.05	6852	92.5012	2006	98.9067	10889	109.761	6809	115.052	3767	94.7029	11723
	112.05	7962	94.5012	2298	100.907	12180	111.761	7909	117.052	4384	96.7029	12050
	114.05	9224	96.5012	2684	102.907	13129	113.761	9107	119.052	5063	98.7029	12159
	116.05	10722	98.5012	3525	104.907	14116	115.761	10991	121.052	5798	100.703	12177
	118.05	12608	100.501	4191	106.907	15087	117.761	12228	123.052	6803	102.703	12216
	120.05	15019	102.501	5381	108.907	16204	119.761	13935	125.052	8050	104.703	12919
	122.05	17093	104.501	6699	110.907	16657	121.761	14641	127.052	8725	106.703	13446
	124.05	19820	106.501	7508	112.907	18312	123.761	16184	129.052	9861	108.703	13224
	126.05	22930	108.501	9206	114.907	19422	125.761	17811	131.052	9762	110.703	13379
	128.05	24849	110.501	11209	116.907	20231	127.761	18016	133.052	11074	112.703	14422
	130.05	27330	112.501	12248	118.907	20970	129.761	18749	135.052	12182	114.703	15363
	132.05	30788	114.501	14242	120.907	20656	131.761	18707	137.052	13066	116.703	15831
	134.05	32418	116.501	15478	122.907	20591	133.761	19450	139.052	13325	118.703	15429
	136.05	35807	118.501	18244	124.907	20172	135.761	19419	141.052	14116	120.703	16417
	138.05	39234	120.501	20991	126.907	18867	137.761	19566	143.052	14340	122.703	16222
	140.05	40369	122.501	22928	128.907	18571	139.761	18758	145.052	14322	124.703	16225
	142.05	42336	124.501	24925	130.907	16754	141.761	17545	147.052	14007	126.703	16098
	144.05	41964	126.501	27466	132.907	15171	143.761	16289	149.052	14597	128.703	16003
	146.05	43480	128.501	28799	134.907	14768	145.761	14824	151.052	13767	130.703	16149
	148.05	42425	130.501	31544	136.907	13356	147.761	13374	153.052	12615	132.703	15712
	150.05	42684	132.501	35176	138.907	11177	149.761	12066	155.052	11612	134.703	13681
	152.05	40794	134.501	37788	140.907	10166	151.761	10959	157.052	10767	136.703	13611
	154.05	40414	136.501	39360	142.907	9439	153.761	9613	159.052	10026	138.703	12097
	156.05	38037	138.501	41530	144.907	8256	155.761	7477	161.052	8943	140.703	11439
	158.05	35387	140.501	42379	146.907	6835	157.761	6492	163.052	7715	142.703	10134
	160.05	32711	142.501	41928	148.907	6556	159.761	5743	165.052	6821	144.703	8507
	162.05	31900	144.501	42931	150.907	5304	161.761	4918	167.052	5991	146.703	7404
	164.05	28215	146.501	42630	152.907	4592	163.761	4192	169.052	4679	148.703	6706
	166.05	23943	148.501	41429	154.907	3904	165.761	3035	171.052	4329	150.703	5137
	168.05	21084	150.501	39688	156.907	2804	167.761	2458	173.052	3449	152.703	4830
	170.05	18866	152.501	37010	158.907	2343	169.761	1506	175.052	2757	154.703	4097
	172.05	16366	154.501	36031	160.907	1971	171.761	1204	177.052	2594	156.703	3230
	174.05	13607	156.501	31960	162.907	1322	173.761	881	179.052	1829	158.703	2359
	176.05	11328	158.501	30405	164.907	821	175.761	808	181.052	1443	160.703	2042
	178.05	10046	160.501	28057	166.907	748	177.761	500	183.052	1223	162.703	1737
	180.05	7864	162.501	24958	168.907	599	179.761	403	185.052	1202	164.703	1468
	182.05	6174	164.501	21803	170.907	393	181.761	343	187.052	1213	166.703	971
	184.05	4737	166.501	18527	172.907	300	183.761	150	189.052	672	168.703	897
	186.05	3902	168.501	16455	174.907	167	185.761	69	191.052	397	170.703	592
	188.05	2781	170.501	14278	176.907	96	187.761	27	193.052	180	172.703	476
	190.05	1942	172.501	12019	178.907	65	189.797	39	195.052	139	174.703	258
	192.05	1219	174.501	10127	180.907	72			197.052	131	176.703	205
	194.05	912	176.501	7853	182.907	59			199.052	140	178.703	166
	196.05	818	178.501	6874	184.907	44			201.052	59	180.703	145
	198.05	380	180.501	5236					203.052	59	182.703	21
	200.05	260	182.501	4541					205.052	29	184.703	29
	202.05	196	184.501	3789					207.052	42	187.063	49
	204.05	62	186.501	3010					209.052	12
	206.06	36	188.501	2317					211.052	28
			190.501	1835
			192.501	1666
			194.501	1427
			196.501	1349
			198.501	888
			200.501	608
			202.501	448
			204.501	426
			206.501	279
			208.501	198
			210.501	277
			212.501	195
			214.501	129
			216.501	204
			218.501	110
			220.501	28
			222.501	36
			224.501	43
			226.501	68
			228.501	68
			230.501	29
Fig. 2B	Data for bead coordinate recordings are available upon request.

## Sheet: Fig. 3B
Data	Ndc80c, plus-end		Ndc80c, minus-end			free dumbbell velocity
Axis	force on dumbbell	sliding velocity	force on dumbbell	sliding velocity		force on dumbbell	SEM	velocity	SEM
Units	pN	μm/s	pN	μm/s		pN	pN	μm/s	μm/s
	2.86	13.8	3.52	86.5		1.9389	0.000462052	74.65	0.45
	2.98	9.78	3.36	33.4		2.8118	0.01883	103.25	7.16853
	5.45	21	6.4	96.2		3.66434	0.00961	132.438	3.00471
	7.28	30.4	8.8	153		4.69813	0.01841	221.5	7.5
	8.83	54.4	11.2	233		5.29775	0.01611	184.136	2.89521
	10.4	76.4	13.6	316		6.20408	0.00989	214	4
	2.99	11.1	3.44	59.7		6.91018	0.01504	249.25	4.04096
	4.04	27.4	5	102		9.99308	0.06062	386.533	12.5003
	5.4	26.7	6.49	125		12.7068	0.07107	520.533	13.6677
	6.7	46.8	8.99	191		15.197	0.08118	614.8	15.6115
	8.37	74.5	11.4	271
	2.95	12.7	3.45	62.5
	5.14	36.3	6.61	165
	6.63	48.6	8.97	186
	7.69	94.4	11.5	285
	8.56	156	14	392
	2.83	17.4	3.53	89.5
	5.09	41.1	6.68	189
	6.54	51.9	9.07	207
	7.52	102	11.6	306
	8.6	148	14.1	408
	3	11.9	3.45	62.2
	5.38	29.5	6.62	169
	6.86	57.2	9.44	278
	--	--	--	--
	--	--	--	--
	2.23	35.8	3.56	101
	3.23	52.9	5.16	158
	4.91	41.2	6.65	179
	6.05	81.5	9.46	280
	6.74	145	12	379
	8.46	158	14.4	469
	4.85	45.5	6.52	135
	5.69	94.4	9.27	245
	6.73	145	11.9	362
	7.56	195	14.4	462
	3.01	10.6	3.5	78.4
	5.44	25.8	6.63	173
	7.04	48.2	9.32	254
	7.96	108	11.9	368
	9.86	115	14.4	455
	6.41	96.4	9.54	297
	7.53	157	12.2	428
	2.98	10.4	3.56	99.3
	5.35	23.9	6.73	207
	6.81	58.4	9.63	314
	7.79	114	12.2	430
	8.8	173	14.8	541
	3.02	12.9	3.48	71.7
	5.23	39	6.66	181
	6.76	65.1	9.51	290
	7.76	127	12.1	401
	5.63	22.3	6.64	176
	7.39	39.3	9.32	253
	9.17	54.2	11.7	318
	2.77	19	3.57	103
	5.17	42.3	6.78	223
	6.69	70.5	9.77	340
	8.49	82	12.4	465
	10.3	90.8	14.9	567
	2.41	33.6	3.59	110
	4.22	83.3	6.85	245
	5.7	121	9.97	378
	6.89	168	12.6	496
	8.43	189	15	581
	2.97	13	3.51	81.7
	5.46	28.1	6.64	174
	8.83	66.1	11.9	358
	2.83	20.8	3.55	96
	4.97	56.8	6.7	194
	6.47	86.8	9.49	287
	8.03	115	12	385
	9.63	142	14.6	504
	--	--	--	--
	--	--	--	--
	2.13	46.5	3.53	59.2
	2.14	24.1	2.87	116
	2.75	33.7	3.73	139
	3.6	28.4	4.61	186
	4	36.5	5.23	130
	2.9	25.3	3.66	110
	2.74	28.1	3.57	74.4
	4.1	35.1	5.24	134
	1.41	17.5	1.91	46.4
	2.74	31.4	3.75	147
	--	--	--	--
	5.07	39.9	7.04	245
	5.14	32.6	6.67	128
	--	--	--	--
	5.27	29.3	6.51	98.8
	4.09	29.9	5.07	65.3
	4.9	48.3	6.67	128
	2.54	28.7	3.58	76.9
	3.88	34.8	5.23	130
	4.86	42.6	6.86	173
	4.39	18.1	5.1	77.7
	4.93	24.3	6.02	141
	5.27	31.3	6.85	166
	--	--	--	--
	2.55	27.5	3.52	87.1
	4.03	90.5	6.7	194
	2.16	16.3	2.7	54.8
	2.75	21.4	3.52	85.6
	3.52	50.5	5.07	127
	3.85	34.6	5.1	136
	1.89	21.9	2.73	69.5
	2.6	20.8	3.51	82.6
	3.75	32.7	5.16	156
	4.92	40.5	6.78	223
	2.2	12.4	2.7	55.9
	2.61	23.3	3.51	82.2
	3.87	30	5.1	136
	4.88	44.4	6.67	185

## Sheet: Fig. 3C
Data	Ndc80c, plus-end sliding, individual points			Ndc80c, minus-end sliding, individual points			Ndc80c, plus-end sliding, binned points, large symbols						Ndc80c, minus-end sliding, binned points, large symbols						single-site model (green)
Axis	force on molecule	sliding velocity		force on molecule	sliding velocity		force on molecule	SD	sliding velocity	SD	N		force on molecule	SD	sliding velocity	SD	N		force on molecule	SD	sliding velocity	SD
Units	pN	μm/s		pN	μm/s		pN	pN	μm/s	μm/s			pN	pN	μm/s	μm/s			pN	pN	μm/s	μm/s
	2.86	13.8		0.439	86.5		1.40826	N/A	17.5	N/A	1		0.70813	N/A	46.4	N/A	1		0	0	0	0	Fitting constrain
	2.98	9.78		2.2	33.4		2.09997	0.14042	18.675	5.31813	4		0.79278	0.31999	74.05	28.7547	4		1.03036	0.930525	28.1854	0.192507
	5.45	21		3.31	96.2		2.7553	0.24682	21.6476	9.91174	24		1.11817	0.44669	86.6385	24.959	24		2.17148	0.993921	53.9942	0.358622
	7.28	30.4		4.37	153		3.59963	N/A	28.4	N/A	1		0.77957	N/A	186	N/A	1		3.08742	0.943959	81.2146	0.68449
	8.83	54.4		4.92	233		3.88472	0.30961	34.7696	9.81263	11		1.60704	0.77328	122.928	29.5072	11		3.74017	1.06915	114.672	1.1315
	10.4	76.4		5.45	316		4.9337	N/A	24.3	N/A	1		1.86457	N/A	141	N/A	1		4.51159	1.15203	136.878	1.78025
	2.99	11.1		1.61	59.7		5.08358	0.37115	40.0894	17.0214	24		1.88952	0.85423	173.834	40.2085	24		5.00395	1.4111	171.362	3.50052
	4.04	27.4		2.09	102		6.60142	0.49491	66.4756	25.0431	15		2.58294	0.83609	263.614	60.7807	15
	5.4	26.7		2.93	125		7.88846	0.75559	107.069	36.4915	15		3.0123	1.00953	365.614	73.5289	15
	6.7	46.8		3.45	191		9.0647	0.94095	144.369	39.5241	10		3.05809	0.98865	469.617	82.7964	10
	8.37	74.5		4.08	271
	2.95	12.7		1.38	62.5
	5.14	36.3		1.62	165
	6.63	48.6		2.5	186
	7.69	94.4		2.29	285
	8.56	156		2.92	392
	2.83	17.4		1.02	89.5
	5.09	41.1		1.89	189
	6.54	51.9		1.88	207
	7.52	102		2.54	306
	8.6	148		2.92	408
	3	11.9		1.52	62.2
	5.38	29.5		1.53	169
	6.86	57.2		1.99	278
	2.23	35.8		0.419	101
	3.23	52.9		0.829	158
	4.91	41.2		1.66	179
	6.05	81.5		2.1	280
	6.74	145		2.41	379
	8.46	158		2.75	469
	4.85	45.5		2.62	135
	5.69	94.4		2.45	245
	6.73	145		2.61	362
	7.56	195		2.55	462
	3.01	10.6		1.37	78.4
	5.44	25.8		1.87	173
	7.04	48.2		2.63	254
	7.96	108		3.02	368
	9.86	115		3.57	455
	6.41	96.4		2.7	297
	7.53	157		2.82	428
	2.98	10.4		1.17	99.3
	5.35	23.9		1.43	207
	6.81	58.4		2.38	314
	7.79	114		2.51	430
	8.8	173		2.85	541
	3.02	12.9		1.6	71.7
	5.23	39		1.99	181
	6.76	65.1		2.37	290
	7.76	127		2.73	401
	5.63	22.3		2.76	176
	7.39	39.3		4.02	253
	9.17	54.2		5.04	318
	2.77	19		0.682	103
	5.17	42.3		1.57	223
	6.69	70.5		2.19	340
	8.49	82		2.26	465
	10.3	90.8		2.55	567
	2.41	33.6		0.497	110
	4.22	83.3		0.508	245
	5.7	121		1.03	378
	6.89	168		1.29	496
	8.43	189		1.63	581
	2.97	13		1.22	81.7
	5.46	28.1		2.02	174
	8.83	66.1		3.43	358
	2.83	20.8		1.21	96
	4.97	56.8		1.76	194
	6.47	86.8		2.71	287
	8.03	115		3.22	385
	9.63	142		3.39	504
	2.13	46.5		1.67	59.2
	2.14	24.1		0.447	116
	2.75	33.7		0.843	139
	3.6	28.4		0.78	186
	4	36.5		1.62	130
	2.9	25.3		1.05	110
	2.74	28.1		1.36	74.4
	4.1	35.1		1.5	134
	1.41	17.5		0.708	46.4
	2.74	31.4		0.431	147
	5.07	39.9		0.441	245
	5.14	32.6		2.53	128
	5.27	29.3		3.59	98.8
	4.09	29.9		3.22	65.3
	4.9	48.3		2.94	128
	2.54	28.7		1.25	76.9
	3.88	34.8		1.24	130
	4.86	42.6		1.7	173
	4.39	18.1		2.64	77.7
	4.93	24.3		1.86	141
	5.27	31.3		2.02	166
	2.55	27.5		0.771	87.1
	4.03	90.5		1.23	194
	2.16	16.3		1.19	54.8
	2.75	21.4		1.18	85.6
	3.52	50.5		1.6	127
	3.85	34.6		1.26	136
	1.89	21.9		0.65	69.5
	2.6	20.8		1.02	82.6
	3.75	32.7		0.819	156
	4.92	40.5		0.527	223
	2.2	12.4		0.881	55.9
	2.61	23.3		0.932	82.2
	3.87	30		0.848	136
	4.88	44.4		0.878	185

## Sheet: Fig. 3F
Data	Two-site model			Single-site model (green)			Experimental data are the same as in Fig. 3C
Axis (units)	Force on molecule (pN)	Sliding velocity (µm/s)		Force on molecule (pN)	Sliding velocity (µm/s)
	-2.08849	-258.335		-5.05344	-166.426
	-1.93743	-214.636		-4.41748	-137.961
	-1.77173	-172.422		-3.66958	-117.148
	-1.53142	-117.508		-2.99241	-77.8398
	-1.29053	-73.7517		-2.02774	-57.3179
	-0.537414	-36.1997		-1.03646	-27.8382
	-0.509213	-28.97		1.03036	28.1854
	-0.289845	-25.4053		2.17148	53.9942
	0.836038	4.32001		3.08742	81.2146
	1.11028	10.9056		3.74017	114.672
	1.61265	17.8106		4.51159	136.878
	3.12937	32.3806		5.00395	171.362
	4.5591	42.1289
	5.89159	53.0706
	6.83224	61.4021
	8.02285	73.1399
	Black line - 7th order polynomial fit, constrained at the origin (0, 0)

## Sheet: Fig. 3G
Data	Calculated friction, black line (the reciprocal of 7th-degree polynomial’s derivative)			Single-site model, green line
Axis (units)	Fmol (pN)	friction (pN·s/μm)		Fmol (pN)	friction (pN·s/μm)
	-3.11925	0.00152271		-5.15451	0.0257859
	-3.05712	0.00159307		-5.10296	0.0255552
	-2.99498	0.00166739		-5.05141	0.0253523
	-2.93284	0.00174595		-4.99986	0.025175
	-2.87071	0.00182904		-4.94831	0.0250215
	-2.80857	0.00191696		-4.89676	0.02489
	-2.74643	0.00201005		-4.84521	0.024779
	-2.6843	0.00210867		-4.79366	0.0246874
	-2.62216	0.00221321		-4.74211	0.0246138
	-2.56002	0.00232409		-4.69056	0.0245572
	-2.49788	0.00244177		-4.63901	0.0245166
	-2.43575	0.00256675		-4.58746	0.0244911
	-2.37361	0.00269955		-4.53591	0.0244801
	-2.31147	0.00284077		-4.48436	0.0244827
	-2.24934	0.00299104		-4.43281	0.0244982
	-2.1872	0.00315104		-4.38126	0.0245262
	-2.12506	0.00332153		-4.32971	0.024566
	-2.06293	0.00350332		-4.27816	0.0246171
	-2.00079	0.00369731		-4.2266	0.0246791
	-1.93865	0.00390446		-4.17505	0.0247516
	-1.87652	0.00412584		-4.1235	0.0248341
	-1.81438	0.0043626		-4.07195	0.0249262
	-1.75224	0.00461603		-4.0204	0.0250277
	-1.6901	0.00488752		-3.96885	0.0251382
	-1.62797	0.00517858		-3.9173	0.0252573
	-1.56583	0.00549091		-3.86575	0.0253848
	-1.50369	0.00582635		-3.8142	0.0255204
	-1.44156	0.00618692		-3.76265	0.0256639
	-1.37942	0.00657486		-3.7111	0.0258149
	-1.31728	0.00699265		-3.65955	0.0259732
	-1.25515	0.00744301		-3.608	0.0261387
	-1.19301	0.00792895		-3.55645	0.0263109
	-1.13087	0.0084538		-3.5049	0.0264898
	-1.06874	0.00902125		-3.45335	0.026675
	-1.0066	0.00963542		-3.4018	0.0268665
	-0.944461	0.0103008		-3.35025	0.0270638
	-0.882324	0.0110226		-3.2987	0.0272668
	-0.820187	0.0118062		-3.24715	0.0274754
	-0.75805	0.0126581		-3.1956	0.0276891
	-0.695913	0.0135853		-3.14405	0.0279079
	-0.633776	0.0145955		-3.0925	0.0281315
	-0.571639	0.0156974		-3.04094	0.0283597
	-0.509503	0.016901		-2.98939	0.0285922
	-0.447366	0.018217		-2.93784	0.0288287
	-0.385229	0.019658		-2.88629	0.0290691
	-0.323092	0.0212375		-2.83474	0.029313
	-0.260955	0.0229711		-2.78319	0.0295603
	-0.198818	0.0248762		-2.73164	0.0298107
	-0.136681	0.0269722		-2.68009	0.0300638
	-0.0745439	0.0292812		-2.62854	0.0303195
	-0.012407	0.0318278		-2.57699	0.0305774
	0.04973	0.0346396		-2.52544	0.0308372
	0.111867	0.0377475		-2.47389	0.0310988
	0.174004	0.0411863		-2.42234	0.0313617
	0.236141	0.0449947		-2.37079	0.0316257
	0.298278	0.0492157		-2.31924	0.0318904
	0.360415	0.053897		-2.26769	0.0321556
	0.422552	0.0590912		-2.21614	0.0324209
	0.484689	0.0648557		-2.16459	0.0326861
	0.546826	0.0712526		-2.11304	0.0329508
	0.608963	0.0783481		-2.06149	0.0332147
	0.671099	0.0862118		-2.00994	0.0334774
	0.733236	0.0949148		-1.95839	0.0337387
	0.795373	0.104527		-1.90683	0.0339981
	0.85751	0.115115		-1.85528	0.0342555
	0.919647	0.126733		-1.80373	0.0345104
	0.981784	0.139423		-1.75218	0.0347625
	1.04392	0.153201		-1.70063	0.0350116
	1.10606	0.16805		-1.64908	0.0352572
	1.1682	0.183907		-1.59753	0.0354991
	1.23033	0.200656		-1.54598	0.035737
	1.29247	0.218113		-1.49443	0.0359706
	1.35461	0.236025		-1.44288	0.0361995
	1.41674	0.254066		-1.39133	0.0364236
	1.47888	0.271847		-1.33978	0.0366424
	1.54102	0.288929		-1.28823	0.0368558
	1.60315	0.304859		-1.23668	0.0370635
	1.66529	0.319195		-1.18513	0.0372653
	1.72743	0.331552		-1.13358	0.0374608
	1.78956	0.34163		-1.08203	0.03765
	1.8517	0.349244		-1.03048	0.0378325
	1.91384	0.354331		-0.978927	0.0380082
	1.97598	0.35695		-0.927376	0.038177
	2.03811	0.357263		-0.875826	0.0383385
	2.10025	0.355511		-0.824275	0.0384928
	2.16239	0.351984		-0.772725	0.0386397
	2.22452	0.346993		-0.721175	0.038779
	2.28666	0.340848		-0.669624	0.0389106
	2.3488	0.333837		-0.618074	0.0390345
	2.41093	0.326221		-0.566523	0.0391506
	2.47307	0.318219		-0.514973	0.0392588
	2.53521	0.310016		-0.463422	0.0393591
	2.59734	0.30176		-0.411872	0.0394514
	2.65948	0.293563		-0.360321	0.0395358
	2.72162	0.285511		-0.308771	0.0396122
	2.78376	0.277664		-0.257221	0.0396806
	2.84589	0.270063		-0.20567	0.0397411
	2.90803	0.262731		-0.15412	0.0397937
	2.97017	0.25568		-0.102569	0.0398385
	3.0323	0.248913		-0.0510188	0.0398755
	3.09444	0.242422		0.000531682	0.0399047
	3.15658	0.236198		0.0520821	0.0399263
	3.21871	0.230224		0.103633	0.0399404
	3.28085	0.224483		0.155183	0.0399469
	3.34299	0.218955		0.206733	0.0399461
	3.40513	0.213621		0.258284	0.039938
	3.46726	0.20846		0.309834	0.0399227
	3.5294	0.203452		0.361385	0.0399004
	3.59154	0.198577		0.412935	0.0398711
	3.65367	0.193817		0.464486	0.0398349
	3.71581	0.189154		0.516036	0.039792
	3.77795	0.184574		0.567587	0.0397425
	3.84008	0.180061		0.619137	0.0396865
	3.90222	0.175603		0.670687	0.0396241
	3.96436	0.171189		0.722238	0.0395554
	4.02649	0.166812		0.773788	0.0394805
	4.08863	0.162463		0.825339	0.0393996
	4.15077	0.158139		0.876889	0.0393126
	4.21291	0.153835		0.92844	0.0392198
	4.27504	0.149551		0.97999	0.0391211
	4.33718	0.145287		1.03154	0.0390168
	4.39932	0.141045		1.08309	0.0389068
	4.46145	0.136827		1.13464	0.0387912
	4.52359	0.132638		1.18619	0.03867
	4.58573	0.128484		1.23774	0.0385435
	4.64786	0.12437		1.28929	0.0384115
	4.71	0.120302		1.34084	0.0382741
	4.77214	0.116288		1.39239	0.0381314
	4.83427	0.112335		1.44394	0.0379833
	4.89641	0.108449		1.49549	0.03783
	4.95855	0.104637		1.54705	0.0376713
	5.02069	0.100906		1.5986	0.0375074
	5.08282	0.0972606		1.65015	0.0373382
	5.14496	0.0937072		1.7017	0.0371636
	5.2071	0.0902499		1.75325	0.0369838
	5.26923	0.0868929		1.8048	0.0367985
	5.33137	0.0836393		1.85635	0.0366079
	5.39351	0.0804916		1.9079	0.0364119
	5.45564	0.0774517		1.95945	0.0362105
	5.51778	0.0745208		2.011	0.0360035
	5.57992	0.0716994		2.06255	0.035791
	5.64206	0.0689873		2.1141	0.0355729
	5.70419	0.0663841		2.16565	0.0353491
	5.76633	0.0638886		2.2172	0.0351196
	5.82847	0.0614994		2.26875	0.0348844
	5.8906	0.0592145		2.3203	0.0346434
	5.95274	0.0570317		2.37185	0.0343965
	6.01488	0.0549487		2.4234	0.0341437
	6.07701	0.0529629		2.47495	0.033885
	6.13915	0.0510713		2.5265	0.0336203
	6.20129	0.0492711		2.57805	0.0333495
	6.26342	0.0475594		2.6296	0.0330727
	6.32556	0.045933		2.68115	0.0327898
	6.3877	0.044389		2.73271	0.0325007
	6.44984	0.0429244		2.78426	0.0322056
	6.51197	0.0415362		2.83581	0.0319044
	6.57411	0.0402215		2.88736	0.0315971
	6.63625	0.0389774		2.93891	0.0312838
	6.69838	0.0378012		2.99046	0.0309644
	6.76052	0.0366904		3.04201	0.0306391
	6.82266	0.0356423		3.09356	0.030308
	6.88479	0.0346548		3.14511	0.029971
	6.94693	0.0337254		3.19666	0.0296283
	7.00907	0.0328521		3.24821	0.02928
	7.0712	0.032033		3.29976	0.0289263
	7.13334	0.0312662		3.35131	0.0285673
	7.19548	0.0305503		3.40286	0.0282031
	7.25762	0.0298836		3.45441	0.027834
	7.31975	0.029265		3.50596	0.0274601
	7.38189	0.0286933		3.55751	0.0270817
	7.44403	0.0281676		3.60906	0.026699
	7.50616	0.0276873		3.66061	0.0263123
	7.5683	0.0272519		3.71216	0.0259217
	7.63044	0.0268612		3.76371	0.0255276
	7.69257	0.0265152		3.81526	0.0251304
	7.75471	0.0262144		3.86682	0.0247302
	7.81685	0.0259593		3.91837	0.0243273
	7.87899	0.025751		3.96992	0.0239222
	7.94112	0.0255911		4.02147	0.0235152
	8.00326	0.0254815		4.07302	0.0231066
	8.0654	0.0254249		4.12457	0.0226967
	8.12753	0.0254245		4.17612	0.0222859
	8.18967	0.0254847		4.22767	0.0218745
	8.25181	0.0256105		4.27922	0.021463
	8.31394	0.0258087		4.33077	0.0210517
	8.37608	0.0260874		4.38232	0.0206409
	8.43822	0.026457		4.43387	0.0202309
	8.50035	0.0269308		4.48542	0.0198222
	8.56249	0.0275254		4.53697	0.0194152
	8.62463	0.0282627		4.58852	0.01901
	8.68677	0.029171		4.64007	0.0186071
	8.7489	0.0302881		4.69162	0.0182068
	8.81104	0.0316656		4.74317	0.0178094
	8.87318	0.0333749		4.79472	0.0174152
	8.93531	0.0355182		4.84627	0.0170245
	8.99745	0.0382469		4.89782	0.0166376
	9.05959	0.0417948		4.94937	0.0162547
	9.12172	0.0465425		5.00093	0.0158761
	9.18386	0.0531545		5.05248	0.0155021
	9.246	0.0629038		5.10403	0.0151328

## Sheet: Fig. 4C
Protein			3D Nuf2						WT						ΔTail						Hec1 K166D
Axis	Force on molecule	SD	Sliding velocity	SD	n, individual measurements		Force on molecule	SD	Sliding velocity	SD	n, individual measurements		Force on molecule	SD	Sliding velocity	SD	n, individual measurements		Force on molecule	SD	Sliding velocity	SD	n, individual measurements
Units	pN	pN	μm/s	μm/s			pN	pN	μm/s	μm/s			pN	pN	μm/s	μm/s			pN	pN	μm/s	μm/s
	1.11301	N/A	22.1753	N/A	1		1.40826	N/A	17.5	N/A	1		2.51912	0.314048	27.3132	12.971	5		1.88264	0.391613	52.8204	13.4968	10
	1.49309	N/A	43.1044	N/A	1		2.09997	0.140419	18.675	5.31813	4		4.71805	0.622732	55.294	29.9485	6		3.36529	0.59628	113.965	25.3184	12
	2.28172	0.390832	39.3359	14.0711	10		2.7553	0.246824	21.6476	9.91174	24		6.3143	0.48486	78.8842	21.9882	7		3.90415	0.745923	196.944	39.6224	12
	3.00362	0.198441	66.304	14.209	3		3.59963	N/A	28.4	N/A	1		7.24669	0.61011	123.052	26.952	5		4.57369	1.11192	279.3	58.6545	8
	3.96133	0.352832	78.7971	15.4518	6		3.88472	0.30961	34.7696	9.81263	11		8.33635	0.541431	170.817	24.5556	5		5.63794	1.1192	328.39	61.4832	9
	5.2232	0.377451	118.57	14.6255	3		4.9337	N/A	24.3	N/A	1
	5.48167	0.967922	205.087	38.3149	3		5.08358	0.371148	40.0894	17.0214	24
	6.71897	1.03317	242.74	56.1863	3		6.60142	0.494915	66.4756	25.0431	15
							7.88846	0.755594	107.069	36.4915	15
							9.0647	0.940953	144.369	39.5241	10

## Sheet: Fig. 4E
Protein	WT	Hec1 K166D	ΔTail	3D Nuf2
Axis	Microtubule decoration (individual points)
Units	a.u.	a.u.	a.u.	a.u.
	16033.3	205.967	178.49	137.623
	17328.6	301.277	373.244	162.021
	19195.8	419.835	305.395	111.236
	14271.8	199.316	337.302	179.281
	12473.5	225.854	359.146	97.998
	14507.1	181.387	346.68	158.304
	13076.8	196.096	405.853	231.528
	12812.4	398.19	368.05	153.005
	14429.7	196.459	353.273	240.915
	15967.1	231.219	395.022	191.041
	14677.3	170.143	388.7	139.72
	12009.7	214.874	220.612	196.567
	18338.6	321.374	200.262	62.29
	13518.4	338.211	225.501	166.716
	19145.2	392.835	235.989	118.933
	11922.1	260.609	295.439	204.899
	12507	270.446	276.345	221.17
	9872.68	423.45	277.451	158.519
	14974.7	421.541	420.338	36.313
	16018.7	348.511	285.252	131.962
	17128.1	341.675	302.773	183.877
	14267.7	236.664	354.35	257.013
	14417.9	369.381	390.748	177.05
	15670.5	336.125	186.17	181.171
	12514.8	344.138	342.596	104.088
	12976.2	259.806	330.963	59.771
	13653.4	291.2	351.439	210.405
	15088.2	257.568	331.276	56.57
	9322.06	386.492	247.236	168.539
	14591.6	426.25	260.742	52.786
	15823.3	304.045	241.874	96.64
	14155.5	354.977	223.461	142.651
	14921.6	409.254	391.569	142.66
	14956.3	500.23	247.401	120.565
	12262.7	414.847	194.465	107.107
	17459.8	300.181	294.284	132.779
	13784.7	429.782	173.899	117.706
	15079.9	412.894	320.731	98.969
	13709.1	411.687	370.373	176.776
	10403.9	479.243	429.847	109.417
	12412	443.993	356.659	165.534
	9519.51	360.89	421.757	66.491
	10262.2	319.344	246.306	121.132
	11013.6	458.678	519.267	35.959
	11653.6	452.035	408.756	113.444
	10854.7	456.107	488.885	187.832
	10855.7	325.775	331.624	118.336
	10871.6	351.062	333.547	171.957
	11558.7	521.299	287.579	145.654
	11745.8	443.942	251.391	149.731
	10681.4	456.88	387.709	145.859
	9700.88	504.344	380.259	125.215
	8599.71	536.719	377.188	129.291
	7350.55	419.965	454.779	88.597
	10141.2	464.354	405.354	22.911
	7689.3	594.32	261.932	144.331
	7370.68	491.752	374.294	230.893
	10925.8	521.089	386.654	34.585
	11168.8	465.847	264.191	125.37
	10587.5	591.307	346.738	157.304
	11330.5	506.799	480.066	198.104
	10539.6	429.006	252.049	190.868
	12605.4	397.461	274.926	163.084
	10298.2	485.649	387.996	106.657
	10308.4	453.512	391.305	159.583
	10330.3	450.125	325.238	177.64
	10831.6	566.289	340.536	185.023
	11150.5	486.826	326.222	139.052
	13234.8	473.465	251.425	209.859
	10738.4	291.597	359.579	251.233
	10219	436.214	448.182	154.925
	9845.03	429.244	389.777	137.757
	10232.1	497.569	475.239	211.909
	10388.7	583.857	300.757	70.507
	9386.47	397.846	358.545	94.494
	9748.99	497.585	474.842
	11036	475.263	437.087
	8427.99	342.793	330.205
	11735.7		382.673
	9113.3		506.857
	9296.97		283.946
	9995.71		364.828
	7352.8		526.036
	8914.52		464.62
	7764.84		386.052
	10638.3		406.638
	7096.39		400.339
	10205.6		423.224
	9717.87		381.319
	13156.5		365.499
	11562.1		497.555
	10735.8		262.686
	9839.12		338.827
	11093.9		376.953
	7815.74

## Sheet: Fig. S1D
Individual dots
Protein	WT	3D Nuf2	ΔTail	Hec1 K166D
Axis	fraction	fraction	fraction	fraction
	0.05	0.1	0.05	0.2
	0.1	0.2	0	0.06
	0.1	0.25	0.11	0.07
	0.18	0.26	0.13	0.27
	0.13		0.067	0
	0		0	0
	0.07			0.14
	0.14
	0.071
	0.231
	0.08
	0.25
	0.42
	0.182
	0.6

## Sheet: Fig. S1E
Data	Averaged dumbbell velocity (plotted)								Individual dumbbell velocity measurements
amplitude of oscillation		±100 nm		±150 nm		±200 nm				amplitude of oscillation ±100 nm				amplitude of oscillation ±150 nm			amplitude of oscillation ±200 nm
axis	force	mean velocity	SD	mean velocity	SD	mean velocity	SD		dumbbell #	force	velocity	direction		velocity	direction		velocity left	direction
units	pN	μm/s	μm/s	μm/s	μm/s	μm/s	μm/s			pN	μm/s			μm/s			μm/s
	2	82.1833	12.0324	83.6	12.2034	90.85	20.8092
	4	164.5	16.0094	168	20.2188	175.833	26.103		1	2	99.8	left		99.7	left		126	left
	6	246.667	26.808	245	27.6261	254.167	36.5153		2	2	76	left		92.4	left		87.4	left
									3	2	77	left		66.6	left		73	left
									1	2	93.1	right		88.8	right		105	right
									2	2	80	right		75.3	right		78.7	right
									3	2	67.2	right		78.8	right		75	right
									mean (plotted)	2	82	left and right		84	left and right		91	left and right
									1	4	188	left		199	left		213	left
									2	4	166	left		175	left		182	left
									3	4	151	left		143	left		147	left
									1	4	178	right		179	right		197	right
									2	4	157	right		156	right		164	right
									3	4	147	right		156	right		152	right
									mean (plotted)	4	165	left and right		168	left and right		176	left and right
									1	6	275	left		276	left		304	left
									2	6	255	left		263	left		265	left
									3	6	221	left		210	left		219	left
									1	6	277	right		269	right		287	right
									2	6	238	right		228	right		230	right
									3	6	214	right		224	right		220	right
									mean (plotted)	6	247	left and right		245	left and right		254	left and right

[truncated: 27 more sheets: Fig. S3E, Fig. S4E, Fig. S4F, Fig. S5A, Fig. S5B, Fig. S8, Fig. S9, Fig. S10, Fig. S11B, Fig. S11C, Fig. S11D, Fig. S12C, Fig. S12D, Fig. S13A, Fig. S13B, Fig. S13C, Fig. S14B, Fig. S15B, Fig. S16A-F, Fig. S17A-D …]
